# Supplementary material for: Chabazite-supported ZnO and CeO2 nanoparticles with structural stability and enhanced antibacterial action
Source: PLoS One. 2026 Mar 13;21(3):e0344459. doi: 10.1371/journal.pone.0344459 (PMC12987442; doi:10.1371/journal.pone.0344459)
Supplement: S1 Data — Data used for calculated parameters and calculations of the samples used. (XLSX) [file pone.0344459.s001.xlsx]

## Sheet: Hoja1
2 Theta	CHA	ZC01	ZC05	ZC10	ZC15	ZC20	ZC25
5.01087	293760	280820	296160	283100	294000	287540	288280
5.0326	289880	285820	289840	289280	297700	290000	292820
5.05433	286980	286860	291980	290460	290340	285860	283480
5.07607	270460	271940	277020	276320	279080	274560	274520
5.0978	248500	247020	249120	250620	252260	247140	243420
5.11953	213000	213060	220400	216160	217580	208960	212800
5.14126	180160	184220	185700	179000	184800	176860	175420
5.163	159340	155560	159700	151080	159460	150900	155440
5.18473	139640	137000	145260	137100	142140	137400	137160
5.20646	133800	125280	132720	132060	131020	128820	128700
5.2282	127680	120720	128420	125280	125040	124140	121040
5.24993	121960	115860	124440	119800	122460	119300	117680
5.27166	114280	116580	119420	113300	118340	112240	115480
5.29339	113380	110080	116220	110920	111340	108280	114160
5.31513	108020	107320	108580	106480	109400	107920	107100
5.33686	105940	105580	106900	102260	105040	102780	104580
5.35859	100620	99580	100500	98160	100860	98900	97900
5.38033	96980	95720	98060	95140	96660	92220	95840
5.40206	94660	90300	94480	88760	95800	90160	91900
5.42379	90760	87580	92600	86980	90280	86980	89700
5.44552	88340	82800	85960	83560	86400	80880	85640
5.46726	82920	79100	84640	82780	83000	80060	81620
5.48899	80340	75420	81380	76540	81680	76280	76540
5.51072	75320	72420	75520	73020	78280	75380	74240
5.53246	74280	70080	73420	71700	75800	66160	70760
5.55419	70140	67360	66720	67820	69540	68540	69340
5.57592	70480	64120	66060	64660	67660	65340	63780
5.59765	65640	60720	64680	60600	65840	62660	62940
5.61939	59960	58280	61280	60960	62460	58880	57780
5.64112	60500	56280	57700	58220	59840	57280	56580
5.66285	56160	54300	55620	53060	56360	55060	54660
5.68459	52720	52740	56240	51060	53320	50360	51060
5.70632	51200	47260	50880	48920	53820	47380	48120
5.72805	50260	46320	49920	44700	50500	45700	48460
5.74978	47240	44740	45220	45640	47300	43840	44560
5.77152	43700	42760	45720	44340	46380	41500	44900
5.79325	42460	40720	42960	41400	44260	40860	41260
5.81498	39760	37320	41040	39040	42120	37120	39660
5.83672	39580	36400	39360	37700	39320	35940	37620
5.85845	38280	35120	38740	35020	37800	34440	34380
5.88018	36540	35340	36520	34940	36780	33560	33500
5.90191	34380	31760	36000	33520	34140	33200	32720
5.92365	33980	31860	35580	32640	33420	30880	30040
5.94538	31340	30680	32060	29320	33840	29460	30880
5.96711	30700	28240	31140	30040	30820	29860	30360
5.98885	29320	28480	30860	28460	32440	27460	29120
6.01058	30740	27080	29120	27160	30220	25620	26840
6.03231	29800	26180	25780	26280	28720	25920	27100
6.05404	27700	24520	27920	23860	28880	25380	26240
6.07578	27360	24140	26640	25500	27940	24320	25220
6.09751	26580	23740	24440	25860	26160	23000	24460
6.11924	26280	22980	24580	23860	26220	22180	22280
6.14098	24180	23680	23580	22480	25000	22900	21760
6.16271	23240	21020	23700	21640	24400	21180	22600
6.18444	23560	21500	22300	21940	23620	19840	20580
6.20617	22900	19780	23640	20060	22820	19620	20880
6.22791	23480	19680	21960	19280	21620	20280	20440
6.24964	22080	19860	21280	19300	22600	19440	20200
6.27137	22360	20580	20600	19980	22660	18980	19620
6.29311	21940	18960	21380	19000	20240	18880	18520
6.31484	19640	18100	20140	20220	19860	17420	17840
6.33657	19920	17800	18500	18280	20760	17820	18100
6.3583	18900	18160	19820	18140	19040	17900	17420
6.38004	18340	17440	17760	18180	18020	17020	17540
6.40177	19180	18100	17460	18380	17920	16680	17040
6.4235	16320	17500	17640	16400	17640	16580	17500
6.44524	17380	16200	17140	17120	16580	16100	15840
6.46697	17120	16820	17660	16340	17620	15980	16000
6.4887	16840	14620	16180	17420	16220	16020	16660
6.51044	18420	15480	16580	15740	16940	15020	15880
6.53217	18460	15960	16540	16420	16080	15040	16100
6.5539	16120	15780	15740	15020	16940	15080	15300
6.57563	16260	14640	15180	15900	15860	14040	16380
6.59737	15940	15580	15800	15260	15420	13940	15280
6.6191	16500	14840	15980	14440	15540	13840	15260
6.64083	15100	14880	14820	15180	14260	13780	14260
6.66257	15320	14260	13660	14160	14600	14180	13460
6.6843	14980	14340	13720	14040	13700	14100	14960
6.70603	13800	14480	13780	14300	14420	13100	14160
6.72776	14280	14220	15540	13740	14020	14300	13360
6.7495	12280	13900	13660	13140	13480	12660	13920
6.77123	13240	13960	12740	13360	13480	12840	12320
6.79296	13500	12860	13360	13300	13680	13020	13280
6.8147	13320	13720	12280	12120	13420	11920	12800
6.83643	13300	13420	11740	12620	11500	12060	12800
6.85816	13620	12200	12200	12040	12460	10420	12020
6.87989	12580	12860	11620	12120	11740	10860	12240
6.90163	12380	11700	12000	12020	12360	11860	12020
6.92336	13100	11760	11620	12500	12020	11360	11400
6.94509	12280	11800	10940	11080	12180	12000	10860
6.96683	12980	12020	11720	10920	11700	10420	11100
6.98856	11400	11020	10880	11940	12000	9500	12060
7.01029	12420	10800	11420	10560	10300	10740	10720
7.03202	11860	11000	10300	10660	10980	10280	11900
7.05376	11180	10940	9920	11520	11240	9920	10520
7.07549	10400	11500	10620	11300	11740	10440	10440
7.09722	11860	10800	10460	10660	11540	9700	10480
7.11896	11460	10500	10420	10660	10820	9500	10840
7.14069	10840	10900	9620	9960	10680	9840	10180
7.16242	11180	10100	9500	9940	10400	9420	10160
7.18415	10540	10220	9380	9800	10360	8840	10480
7.20589	10880	10880	10040	10480	10740	9700	10580
7.22762	11980	10680	10040	10060	10680	8700	10260
7.24935	11820	10560	9740	10980	9580	9420	10080
7.27109	11780	9440	9280	10480	9520	8640	10280
7.29282	10940	9580	10260	10100	10560	8700	9900
7.31455	11140	10040	9720	10360	10440	8860	10740
7.33628	11520	9640	9520	10060	10120	8740	9780
7.35802	11680	9300	9160	10360	9820	8800	9480
7.37975	11700	10220	8840	10300	9240	9820	9240
7.40148	12380	9460	10100	10280	10060	9500	9160
7.42322	11720	9320	9720	10160	10520	9200	9560
7.44495	12280	9440	9140	10340	9440	9140	10360
7.46668	12080	9540	10240	10340	9820	8720	9800
7.48841	12520	9340	9100	9580	10120	7900	10180
7.51015	12540	9620	9600	9420	10480	8300	8680
7.53188	12260	9380	9100	10360	10220	8920	8500
7.55361	11040	8600	9840	9600	10420	8720	9020
7.57535	11480	9760	8560	9200	9740	9120	9240
7.59708	12040	9580	9760	9040	10460	8160	9060
7.61881	11180	9040	9560	9320	10540	8520	9640
7.64054	10560	9400	9700	9020	9340	8660	9040
7.66228	10860	9400	8340	9880	9820	8860	9220
7.68401	11380	8900	8900	9400	10740	9480	9400
7.70574	11420	8940	8660	10640	9220	8820	8540
7.72748	11100	9540	9060	9840	9660	9140	8360
7.74921	11620	8880	9020	9120	9360	8040	8340
7.77094	10560	8960	9080	9640	9440	7820	8560
7.79268	9840	8700	9060	9740	9440	7940	8540
7.81441	10580	8880	8720	8860	9800	9180	8540
7.83614	11580	8800	9200	8920	8920	8240	9380
7.85787	10220	9260	8740	8660	9080	8780	8760
7.87961	9820	9400	9240	9020	9020	8240	8460
7.90134	9840	9580	8760	8580	9100	8300	7960
7.92307	10320	9080	8820	8980	9300	8560	9080
7.94481	10540	8900	8720	8620	8880	8060	8480
7.96654	10760	8620	8540	9300	8640	8200	8900
7.98827	10440	9460	8960	9640	9100	8280	7740
8.01	10160	7840	8300	8660	10040	8740	8340
8.03174	10740	8440	8260	8220	9360	8040	8380
8.05347	9440	8480	9040	8260	9740	7940	8860
8.0752	9680	8880	9200	8800	8840	8120	8620
8.09694	9720	9260	7880	8940	9600	7780	8600
8.11867	9760	8760	7440	8980	9300	8400	8440
8.1404	10380	8480	9060	9160	9100	8220	8300
8.16213	10240	7920	8280	8960	9480	7500	8840
8.18387	10540	8560	8920	8820	9080	8560	7540
8.2056	10400	7740	8840	8640	9220	7700	7660
8.22733	10020	8220	8720	8800	8700	7800	8160
8.24907	10520	8640	7540	8740	9540	8280	8780
8.2708	9700	8300	7220	8680	9140	8420	8540
8.29253	9980	8520	7880	8380	8840	8440	8360
8.31426	10760	8380	7980	9040	9880	7940	8780
8.336	9940	8060	8020	8540	8900	8140	8080
8.35773	9780	8500	7540	9080	8680	7940	8200
8.37946	9860	8340	7760	8120	8740	8780	7780
8.4012	9520	8440	8060	8640	9040	7120	7200
8.42293	9360	7640	7440	9200	7740	8980	8080
8.44466	9400	8300	8720	9620	8600	8560	8660
8.46639	9740	7980	8300	8280	8720	7480	8100
8.48813	9520	7620	8240	8960	8940	7540	7860
8.50986	9760	7960	8540	7940	8600	7800	8020
8.53159	9840	8460	7620	8780	8900	7680	8020
8.55333	9720	8420	7680	8780	9140	8280	7940
8.57506	10120	8540	7520	8360	8460	8700	8320
8.59679	9820	7800	7960	7920	9100	8460	8240
8.61852	9760	7840	8000	8300	9000	8480	8420
8.64026	10300	8880	7760	8480	8900	7000	8100
8.66199	10280	8020	8220	8740	8920	7640	8400
8.68372	10380	7740	8300	7900	8740	8100	7480
8.70546	10020	7580	7900	9380	8520	7520	8300
8.72719	9480	8720	7680	9200	9580	7780	8620
8.74892	9640	8340	7280	8860	9060	7260	7940
8.77065	9840	8360	7800	8320	8980	8160	7820
8.79239	10460	7720	7980	8300	9000	8680	8260
8.81412	9240	7120	8140	8280	9780	8500	8080
8.83585	10780	7420	7420	9440	9440	7460	8100
8.85759	9600	7580	7460	9380	9200	7960	8120
8.87932	10360	7620	7580	8980	9000	8200	8000
8.90105	10700	7740	8160	8720	9660	8780	8880
8.92278	10060	7520	7820	9220	9440	8520	8460
8.94452	10000	7320	8300	8800	8420	7260	7420
8.96625	10300	7760	7920	9380	10240	8200	8320
8.98798	10260	8140	7400	8600	8540	8360	7900
9.00972	10640	7300	7660	8240	9220	8160	8060
9.03145	10120	8400	7580	8640	9780	7220	8280
9.05318	11540	7860	8140	9080	8840	8660	8100
9.07492	10160	7620	7020	8740	9680	8500	8400
9.09665	10100	7820	7560	8380	8660	8380	9180
9.11838	10700	7760	8300	8880	8980	7720	8420
9.14011	9380	7980	7600	8400	9340	8760	8740
9.16185	10820	7160	7320	8540	10100	8520	8700
9.18358	11720	7920	6860	8820	10320	8120	8400
9.20531	9740	8200	7560	9900	9680	7960	8120
9.22705	10260	8160	6980	8980	9700	7840	7660
9.24878	10480	8500	7220	9820	9620	9280	8080
9.27051	9800	7280	7980	9360	9020	8500	8260
9.29224	10480	7400	7600	9020	10520	8600	9020
9.31398	10220	8160	8420	9180	10320	8920	8080
9.33571	10880	8180	6960	8640	9720	9300	8960
9.35744	10200	7700	7540	9260	9980	8700	8220
9.37918	10540	7220	7680	8520	9560	9020	7920
9.40091	10380	7220	7060	8920	10420	8700	8920
9.42264	10140	7800	7400	8420	9920	8960	8440
9.44437	10020	7740	7340	8680	9900	8800	8800
9.46611	9780	6600	7620	8760	9860	9320	8580
9.48784	10880	7140	7740	9060	10160	7920	9200
9.50957	9620	7440	7340	8060	9700	8600	8260
9.53131	10120	6920	7840	7980	10060	8040	8220
9.55304	10460	7480	7220	8760	9300	9080	8440
9.57477	10220	6620	7360	8700	9580	8280	8000
9.5965	8460	6740	7320	8120	9340	8480	8060
9.61824	10320	6780	7460	7960	10260	8860	7560
9.63997	9880	7740	7560	8220	9520	8520	7340
9.6617	9560	7380	6860	7660	9200	8140	8460
9.68344	9000	7800	6960	8940	9220	8680	7940
9.70517	9240	7240	6760	8820	9080	8400	7500
9.7269	9280	7400	6780	7700	9080	8240	7920
9.74863	9020	6980	7060	8460	9480	7760	7920
9.77037	9480	7680	6500	7940	8640	8060	7760
9.7921	8900	7740	6440	8220	9240	8020	7960
9.81383	8740	7120	6780	8400	7920	7560	7080
9.83557	8060	7600	6680	7220	8480	8660	7200
9.8573	8900	6520	7460	7660	8400	7280	7860
9.87903	8300	6920	6760	7340	8580	7240	8120
9.90076	8500	7360	6160	7140	9040	7200	7160
9.9225	8080	7040	6820	7500	8000	6540	7540
9.94423	8120	6500	6460	7320	8140	7920	6900
9.96596	7880	6560	7400	7400	8140	7300	7620
9.9877	8060	7020	6460	7340	7680	7300	7600
10.0094	8980	6520	6320	7260	8180	7300	7180
10.0312	8320	6660	6400	7880	8740	7300	6800
10.0529	8020	6740	6880	7180	8420	7620	7260
10.0746	8200	6840	6740	7140	8180	7320	7200
10.0964	8080	6680	7020	7240	7560	6460	6700
10.1181	8100	6220	7360	6400	8020	6480	7460
10.1398	7940	6500	6900	7520	7440	6180	6780
10.1616	7700	7100	7400	7160	7280	6700	6740
10.1833	8160	6460	7100	7000	7660	6900	6900
10.205	7720	6940	6340	7120	7860	7040	6920
10.2268	7600	6800	6520	6680	7980	7080	6720
10.2485	7680	6800	5800	6880	7680	7120	6320
10.2702	7960	6340	6120	6820	7640	6780	6220
10.292	7460	6280	5880	7400	7880	6220	6100
10.3137	7460	6220	6380	6700	7860	5880	6340
10.3354	8300	5940	6440	6800	7660	6800	5860
10.3572	6780	6560	6340	6880	7400	7600	6060
10.3789	7020	7000	6860	5900	7340	7360	6920
10.4006	7800	6260	5680	7200	6900	6440	5900
10.4223	7520	6980	6620	6760	7420	6800	6400
10.4441	6920	6600	5580	6380	7400	6300	6980
10.4658	6900	5840	6160	6520	6760	6920	5900
10.4876	7280	6580	6820	6060	7440	6240	6840
10.5093	6640	6080	6560	6080	6980	6020	6100
10.531	7300	5760	6800	6600	6620	6100	6120
10.5527	7000	5700	6520	6300	7060	5920	6100
10.5745	7200	5500	5640	5980	6680	6380	5680
10.5962	6680	6360	6000	6660	6600	6000	5900
10.618	7300	5880	5820	7120	6700	6920	5720
10.6397	6340	5560	6700	6220	7060	6380	6620
10.6614	6760	6200	6060	6220	6840	5300	5680
10.6831	6700	5800	5640	6700	7120	6420	6000
10.7049	6360	6140	6300	6700	7040	5840	5840
10.7266	6340	5860	6160	7020	6640	5680	5880
10.7484	6940	5460	5800	6380	6140	6200	5660
10.7701	6720	6240	5780	6580	6580	6560	5420
10.7918	7080	5880	6120	6020	6900	6080	5340
10.8135	5920	6200	5760	6740	6880	5920	4980
10.8353	6560	6160	5660	6940	6220	6580	5980
10.857	6180	6180	5580	6380	6800	5860	5540
10.8787	6460	6380	6180	5920	6520	6420	6000
10.9005	6380	5960	5400	5640	6240	6000	5840
10.9222	6580	6300	6280	6580	6260	6580	5460
10.9439	6800	5560	5740	5820	5940	5620	5820
10.9657	6100	6080	6040	6140	6580	5380	5800
10.9874	5760	6660	6000	5580	6240	6040	5520
11.0091	6800	6260	6000	5620	6260	6200	5520
11.0309	7040	6500	6100	5680	6340	5780	5720
11.0526	6120	5520	6120	5960	6840	5680	5580
11.0743	5780	5940	6000	5980	5980	5260	5200
11.0961	5660	5280	5980	6340	5760	5760	5280
11.1178	6240	6520	4860	5620	6000	5500	5360
11.1395	6220	6180	5820	5460	6720	4680	5500
11.1613	6120	5500	6080	6300	5840	5500	5400
11.183	6480	6580	4940	5840	6040	5420	5720
11.2047	5360	6660	5140	5600	5940	6060	4880
11.2265	5520	5280	5220	5740	6160	5140	4980
11.2482	5920	5420	5400	5460	5700	6160	5300
11.2699	5380	5520	5720	5580	6020	5780	4880
11.2917	5540	5600	5620	5300	6380	6040	5180
11.3134	5600	4660	5820	5640	5780	5580	5160
11.3351	5420	6380	5900	6140	5860	5760	5460
11.3569	5600	6100	5640	4980	6200	5400	4860
11.3786	5860	5860	5420	5760	5800	5000	5420
11.4003	5400	5920	5400	5420	5700	5220	5260
11.4221	5380	5440	5220	6600	6160	4920	4820
11.4438	5960	5900	5780	5640	6000	4480	4820
11.4655	5400	6160	5400	5940	5660	4820	5220
11.4873	4840	5600	5620	5860	5940	5000	5120
11.509	5680	6080	4920	4900	6000	5240	5520
11.5307	6140	6640	5380	5300	5220	5460	4900
11.5525	6160	5380	4960	5620	5360	4720	4520
11.5742	5360	4920	5780	5700	5500	5400	5300
11.5959	4980	5900	5720	5960	5460	4840	4660
11.6177	6080	5720	5020	5540	5300	4920	4940
11.6394	5760	6340	4520	5620	5640	4780	5340
11.6611	4860	5960	5620	5720	5200	4820	4440
11.6829	5880	5680	5800	5440	5120	5300	5420
11.7046	6140	5400	5380	4520	5300	5480	5260
11.7263	5720	5480	4500	5200	5480	4460	5120
11.7481	4960	6000	5320	5740	6220	4840	4540
11.7698	5280	5760	5440	5360	5860	4900	4840
11.7915	5460	5520	5540	4640	5700	4800	3880
11.8133	5720	5440	5280	5920	4920	4900	5440
11.835	5180	6240	5220	4960	5640	5260	4480
11.8567	5200	5620	5440	5180	4960	4860	4600
11.8785	5280	4760	5460	5600	5700	5680	4900
11.9002	5280	4920	4720	5340	5520	5500	4440
11.9219	5540	6180	5460	5200	5740	4800	4480
11.9437	4620	5540	4680	5260	4720	4880	4140
11.9654	5680	4960	5320	5420	5380	4940	4340
11.9871	4800	5580	5500	5380	5760	4900	4420
12.0089	6000	5520	5960	5700	5340	4680	4860
12.0306	5180	5900	4860	5360	5660	5520	4680
12.0523	4460	5180	5380	4380	5340	4920	4660
12.074	4620	4660	5260	5700	5760	4540	4640
12.0958	5260	5520	5000	4780	4540	4420	4200
12.1175	5340	5280	5540	4880	5460	4820	4400
12.1393	6040	5660	5180	5200	4820	4660	5220
12.161	5140	5220	4580	5360	4960	4720	4620
12.1827	4600	5800	4360	5420	4900	4700	4680
12.2044	5320	4880	5220	4680	4580	4580	4860
12.2262	5200	5260	5460	5660	5540	4380	4820
12.2479	4500	5160	5280	5260	5480	4300	5240
12.2697	4820	4720	5340	4760	4480	4600	4240
12.2914	4760	6040	5140	5320	4560	4920	4600
12.3131	5420	5400	4740	5140	4160	4420	4520
12.3348	4480	6360	5180	4520	5360	4320	4520
12.3566	5940	5300	5620	4560	4780	5140	4400
12.3783	4940	4900	4560	4400	5200	4520	4600
12.4001	5680	5700	4480	4600	4840	4480	4200
12.4218	5380	4920	4620	4840	5280	5240	5160
12.4435	5600	5480	5160	5120	5600	4360	4140
12.4652	5200	5980	4740	4200	4860	4580	3980
12.487	5600	5820	5220	4840	5440	4820	4300
12.5087	5360	5120	4960	5240	5220	4920	4120
12.5304	6080	4600	5480	5220	5420	4420	4820
12.5522	6100	5920	5120	4620	5300	5120	4380
12.5739	6200	6200	5500	4960	4740	4940	4560
12.5956	6800	5180	4520	4840	4960	4720	4580
12.6174	6040	5820	5260	5200	4580	4700	4420
12.6391	6340	5560	4980	5980	4800	4740	4280
12.6608	7680	5600	4980	5460	5620	4380	4520
12.6826	7840	6240	5220	4960	4960	4840	5320
12.7043	8780	5840	5980	5280	4880	4420	4700
12.726	9200	6240	5260	5360	5200	4600	4600
12.7478	11220	6240	4960	4540	4900	4620	4440
12.7695	13180	5520	5520	5420	5580	4940	4800
12.7912	16900	5960	5360	5340	5380	4700	4320
12.813	18420	5580	5760	5800	5240	4700	4280
12.8347	22720	5760	5820	5120	5680	4980	4740
12.8564	24420	5600	6060	5740	4500	5000	4280
12.8782	22480	5420	5720	5480	5260	5900	4700
12.8999	18500	5740	6040	5140	5160	4240	3640
12.9216	12500	6120	5500	4820	4900	5280	4800
12.9434	10200	6140	5880	5120	5340	5200	3720
12.9651	7580	6080	5920	4960	5320	4340	4060
12.9868	6140	5600	6220	5240	4360	5160	4220
13.0086	6020	5880	5540	4660	4520	4880	4500
13.0303	5460	5380	5460	5120	5460	4300	4220
13.052	6260	5120	5920	5420	4620	4840	4340
13.0738	5420	5500	6140	4620	5120	4340	4020
13.0955	5760	5840	6040	5000	4500	4740	3960
13.1172	4960	5640	5220	4400	4520	4720	4160
13.139	4540	6260	5940	4600	4680	4100	3600
13.1607	5360	5520	5160	4680	4500	4660	4420
13.1824	5460	5920	5180	4280	4360	4060	4000
13.2042	4700	6340	5300	4700	4680	4400	4060
13.2259	4460	6060	6280	4920	4340	4200	3720
13.2476	4900	6380	5200	4400	4300	4540	4000
13.2694	4960	6380	5460	4820	4540	4500	4020
13.2911	3940	5600	5480	4340	4940	4920	3940
13.3128	4020	6140	4920	3520	5460	4860	4600
13.3346	4240	6380	5620	4300	4520	3780	4320
13.3563	3960	6340	5640	4620	4880	3880	4400
13.378	4240	5480	5720	4180	3940	4420	3700
13.3998	4480	6180	5320	3920	3680	5280	3960
13.4215	4320	5500	5380	4500	4140	4320	3820
13.4432	4980	6020	4780	4180	4080	4120	3760
13.465	3980	6220	4500	5340	4660	3800	3940
13.4867	3960	5700	4920	4680	4220	4260	4120
13.5084	4340	6360	5440	5300	4360	3820	4060
13.5302	4200	6600	4920	4600	4200	4100	4020
13.5519	4900	6040	5320	3680	4320	4580	4100
13.5736	3960	5920	4740	4540	4720	4120	3580
13.5953	4020	5840	5280	4360	4880	4280	3900
13.6171	4300	5660	4600	4580	4480	4780	3920
13.6388	4060	6040	4900	3960	4260	4180	3980
13.6606	4260	5540	4820	4120	4140	4200	3680
13.6823	4440	5720	4540	4400	3800	3900	3760
13.704	4220	4940	4720	4260	4820	3940	3940
13.7257	4200	5320	5180	4640	4420	4080	4620
13.7475	4820	4960	4700	4480	4320	3940	3820
13.7692	4880	5620	4660	4280	4360	3900	4040
13.791	4660	5520	4580	4420	4020	3780	4060
13.8127	4540	5340	4600	4780	4000	3920	4080
13.8344	4200	5200	4360	4680	4540	3860	3840
13.8561	4460	6040	4880	4520	4360	3960	4300
13.8779	4440	6140	4820	4380	4040	4220	4060
13.8996	3860	5560	4580	4260	4280	4660	3700
13.9214	4760	5620	4400	4200	3840	3940	4300
13.9431	4220	5660	5160	4020	4200	4200	4080
13.9648	4400	5300	4260	3700	4160	4260	3680
13.9865	4700	5620	4660	4600	3740	4140	3820
14.0083	4600	5000	5360	4200	3720	4040	3760
14.03	4080	4620	4720	3960	4020	4120	3940
14.0517	4300	5500	4500	4420	3860	3660	3880
14.0735	3560	5420	5020	4360	4480	3880	3640
14.0952	3880	4980	4260	3740	4620	3920	4020
14.1169	4100	5360	4500	4220	4000	3720	3700
14.1387	4180	5760	4660	3920	4160	3920	4200
14.1604	4260	5540	4340	4100	4140	4160	3480
14.1821	4760	5440	4600	3940	3820	3820	3700
14.2039	3820	5300	4320	4280	4620	3920	4440
14.2256	3540	5560	4620	4400	3780	3840	3960
14.2473	4440	5540	4380	3880	3460	4220	3540
14.2691	3940	5520	5180	4240	4140	4120	4040
14.2908	4320	4780	4400	3560	4080	3580	3920
14.3125	3980	5220	4480	3880	3720	3540	3160
14.3343	4200	4740	4520	3580	4200	4280	3580
14.356	3400	5140	4260	4300	3840	4420	4040
14.3777	4500	4340	3520	4360	3800	4120	3600
14.3995	4120	5360	4680	4220	4560	4360	4020
14.4212	4200	5220	4540	4120	4020	4160	3860
14.4429	4520	5280	4160	3760	4400	3900	3720
14.4647	3600	4860	4840	4040	4080	3880	4120
14.4864	4080	5000	4700	4380	4340	4580	4080
14.5081	3840	4700	3840	3820	3840	3980	4200
14.5299	3980	5520	4340	4400	4000	4360	3740
14.5516	4160	5240	4880	4100	4180	3700	3300
14.5733	4160	4780	3860	3920	4200	3660	3360
14.5951	4560	5440	4180	4320	3860	4020	3640
14.6168	4080	4180	4240	4700	4080	4260	3600
14.6385	4240	4580	4320	4460	4760	4320	3780
14.6603	3800	4680	4880	4820	4660	4000	3560
14.682	4260	4740	4120	3980	4840	3520	3460
14.7037	3780	4540	4140	4700	4500	4300	3300
14.7255	4640	5220	4360	4220	4080	3680	3880
14.7472	4380	4600	4340	4500	4020	3640	4060
14.7689	4400	4140	4040	4320	3880	4160	3720
14.7907	4160	4520	4360	4520	3780	4000	4160
14.8124	4020	5280	4260	4140	3940	4040	3960
14.8341	4120	5400	4520	4280	4100	3380	3180
14.8559	4440	4780	4020	4020	3880	3820	3780
14.8776	4120	4940	4240	3800	4200	3940	3680
14.8993	4280	4780	4900	3760	4500	3540	3900
14.9211	4920	4580	3820	4280	3700	4120	3780
14.9428	4180	4760	4260	4160	3960	3700	3460
14.9645	4280	4560	4060	3940	3700	4880	3600
14.9863	3640	4600	4440	4120	4160	3960	3500
15.008	4340	4760	4620	4160	4140	3980	3560
15.0297	4840	4320	3880	4300	4220	3620	3760
15.0515	4620	5260	3820	3760	4620	3700	3680
15.0732	3940	4740	4640	4220	3320	4020	3860
15.0949	4240	4960	3880	4000	3960	3820	4300
15.1167	4220	5380	4620	3700	3880	3520	3420
15.1384	3580	4940	3860	3940	4100	3880	3640
15.1601	3960	5520	4580	3820	4240	3540	3820
15.1819	3700	4760	4700	3700	3860	3600	3480
15.2036	3880	4840	4220	3540	4020	3680	3320
15.2253	4160	4540	4380	3800	3540	4180	3780
15.247	4300	4920	4060	4220	3840	3720	3860
15.2688	4400	4620	4080	4560	3980	3680	3460
15.2905	3960	4780	4060	3920	4180	3860	3820
15.3123	4320	4600	3740	4040	4060	3380	3580
15.334	4080	4460	4700	4260	4220	3400	3620
15.3557	3800	4200	4400	4080	4360	3840	4220
15.3774	4380	4440	4400	4140	3480	4120	3800
15.3992	4120	4260	4540	3960	4160	3420	3380
15.4209	3760	4220	4140	4040	4500	3420	3400
15.4427	4000	4220	4200	3980	3780	3900	3320
15.4644	4080	4700	4400	4000	3900	4100	3660
15.4861	3360	4600	4060	3900	3920	4140	3440
15.5078	3580	4760	4360	4020	4160	3820	3240
15.5296	3500	4740	4400	3980	3960	4120	3740
15.5513	4040	4120	4780	3940	3820	4200	3500
15.5731	4000	4780	4320	3800	3980	3920	3100
15.5948	4240	4600	4120	3960	3640	4200	3800
15.6165	4500	4780	4000	4180	3900	4320	3540
15.6382	4500	5260	4420	4080	3900	4100	3440
15.66	4040	4460	4120	4320	4340	3720	3260
15.6817	3700	3820	4400	4020	3880	4440	4060
15.7034	4260	4620	4100	3340	4220	4380	3540
15.7252	4080	4760	3840	4520	4180	4040	3580
15.7469	4600	5420	4320	3760	4420	4040	3160
15.7686	3960	4900	4100	4180	3940	3900	3580
15.7904	3920	4260	3880	3740	3560	4020	3560
15.8121	3920	4280	4180	4020	3540	3440	3020
15.8338	4100	4480	3900	3880	3660	3680	3680
15.8556	4540	4980	4060	4040	4060	3820	3720
15.8773	4440	4700	3880	4220	3680	3760	4080
15.899	4020	4800	4040	3500	3640	4260	3520
15.9208	4200	4780	4120	4460	3720	3840	3420
15.9425	4020	4500	5120	3880	4380	4020	3500
15.9642	3880	4860	4800	3800	3620	3940	3860
15.986	4200	4360	4240	3980	4100	4060	3140
16.0077	4660	4440	4660	4100	4120	3740	3320
16.0294	4020	4380	3980	4160	3920	3940	3260
16.0512	3680	4960	3940	3660	3740	3760	3940
16.0729	4080	4640	3840	4420	3380	3760	3120
16.0946	4460	4380	4300	4660	3940	3860	3580
16.1164	4640	5320	4700	3600	3860	3760	3680
16.1381	4260	4600	4180	3880	3680	3740	3760
16.1598	4140	5580	4160	4000	3640	3780	3580
16.1816	3860	4820	4540	3940	3960	3680	3340
16.2033	4040	5200	4220	4140	4140	3260	3720
16.225	4540	5240	4000	4160	4220	3120	3400
16.2468	4080	4200	4240	3960	3820	3560	3520
16.2685	4180	5140	4380	4300	3720	4080	2980
16.2902	4260	5560	4320	4020	4340	3420	2900
16.312	4860	4740	3980	4200	3880	3860	3800
16.3337	4520	4980	3920	3620	3940	3880	3680
16.3554	3860	4120	4620	4080	3520	3500	3300
16.3772	4740	4800	4440	4140	3700	3780	3360
16.3989	4520	4680	4580	4260	3800	3800	3320
16.4206	4360	4820	4500	4320	3760	3280	3220
16.4424	4340	4420	4800	3240	3860	3800	3520
16.4641	4020	4640	4300	4300	4200	3240	4080
16.4858	4420	4920	3860	3900	3600	4120	4000
16.5076	4900	4140	3920	4100	3700	3760	3480
16.5293	4440	4980	4360	4220	3980	4040	3320
16.551	4100	4740	4740	4040	3940	3680	3020
16.5728	4460	4740	4140	4060	3860	3560	3780
16.5945	4260	4700	4960	4420	4480	4360	3120
16.6162	3920	4480	4660	4720	4080	3760	3480
16.638	4360	3880	4140	4000	3840	3600	3260
16.6597	5240	4280	4680	4520	3880	3980	3380
16.6814	4920	4720	5260	4080	4240	3880	3960
16.7032	4580	4540	4540	3500	4040	3640	3620
16.7249	5320	4560	4340	4380	4180	3700	3480
16.7466	5480	4620	4680	4740	4700	4220	3660
16.7684	6140	5360	4220	4420	4280	3880	3900
16.7901	6720	4680	4680	4500	4800	3900	3780
16.8118	6840	4500	4720	4620	4840	3880	3500
16.8335	7600	5120	5340	5240	4080	5260	3720
16.8553	9880	5200	4600	5660	4940	3880	4520
16.877	10620	4600	4580	5540	4580	4020	4180
16.8987	12280	4520	5220	5600	4480	4640	4200
16.9205	12400	4440	3900	5660	4740	4640	4380
16.9422	12480	4560	4560	6120	5560	4620	4580
16.964	13560	4760	4700	5420	5780	4680	4280
16.9857	11300	5320	4680	6120	5400	5120	5120
17.0074	10740	4540	4440	5620	5300	5740	5700
17.0292	8680	4740	4180	6040	5580	5600	5380
17.0509	7600	4880	5160	5940	6420	6540	5820
17.0726	7040	3460	4400	5980	6460	6320	5500
17.0943	5960	4380	3800	6060	6000	6120	5760
17.1161	4960	4520	4440	6000	7540	6200	6660
17.1378	5840	4380	4360	6240	7720	6260	7020
17.1595	5780	4680	4680	6320	7520	7120	6440
17.1813	4440	5260	3760	5700	7800	6180	7340
17.203	4720	4540	3840	5380	7480	6200	7940
17.2247	4440	4700	4000	5820	7480	5960	6880
17.2465	4240	5520	3660	5680	7900	6420	6740
17.2682	3900	4480	3900	5340	7060	6860	6600
17.2899	4160	4880	3720	5140	6840	5720	5600
17.3117	4400	5180	4480	4680	7640	6380	5180
17.3334	4360	4700	4220	5220	6880	5740	4820
17.3551	4100	5120	3820	4840	6200	5360	4320
17.3769	4380	4280	3880	4920	6280	5760	4700
17.3986	4280	4360	4040	4300	5560	5860	5360
17.4203	4060	4840	4320	4200	5640	4800	3640
17.4421	4140	4700	4480	4540	5440	4220	3960
17.4638	3720	4220	4320	4060	4920	4580	3480
17.4855	3680	4000	4180	4560	5480	4540	3780
17.5073	3780	4540	3920	4300	4940	4700	3800
17.529	4460	4340	3900	4200	4760	4340	3800
17.5507	4220	4140	3920	4120	4780	4600	3880
17.5725	4320	4920	4320	3640	4140	4080	3760
17.5942	3700	4440	4080	3660	4280	3740	3540
17.6159	4300	3960	4460	4180	4820	3700	3300
17.6377	3760	4480	3400	4100	4160	3820	3240
17.6594	4080	4520	4140	3960	4280	3580	3920
17.6811	3820	4120	4360	4100	3680	3840	3540
17.7029	3500	4600	4380	4040	3900	4240	3780
17.7246	3880	4220	4320	4000	4120	4040	4140
17.7463	4280	4920	3700	4400	4080	3340	3420
17.7681	4580	4440	3940	4580	3820	3180	3420
17.7898	3980	4340	3960	4500	4380	3560	3700
17.8115	3960	4200	4100	3920	3680	3580	3100
17.8333	4220	4560	3880	3420	3520	3680	3900
17.855	4300	4120	4140	3760	3960	3800	3660
17.8767	4420	4360	3660	3680	3660	3660	3820
17.8985	4180	3980	3580	3200	3820	3180	3100
17.9202	3740	4300	4000	4120	3460	3420	3380
17.9419	3760	4380	3920	4180	3960	3820	4100
17.9637	4080	3860	4120	3800	4220	3680	3560
17.9854	3660	4060	3960	3400	3840	3400	2980
18.0071	3860	3900	3800	4580	3820	3500	3360
18.0289	3620	4060	3840	4020	3860	3740	3500
18.0506	3980	4340	3600	3440	3460	3400	3200
18.0723	4180	4460	4440	4220	3520	4120	3100
18.0941	3900	4460	3640	3940	4140	4000	3640
18.1158	3720	4620	3400	3480	3620	3560	3420
18.1375	3660	4520	3740	3520	4160	3300	3340
18.1593	3680	4640	4100	3460	3640	3380	2720
18.181	3700	4320	4440	4000	4160	3580	3340
18.2027	3800	4200	3740	3540	3440	3960	3120
18.2245	3720	4600	3920	3820	3660	3440	2840
18.2462	3840	4440	3840	3940	4040	3480	3700
18.2679	3600	4500	3800	4160	3920	3940	3740
18.2897	3680	4120	4220	3880	3680	3460	2780
18.3114	3680	4400	4220	4080	3240	3940	3460
18.3331	3380	4320	3740	3520	3920	3440	3560
18.3548	3400	4240	4020	3960	3720	4060	3720
18.3766	3840	4460	4180	3380	3660	3960	3740
18.3983	3960	3700	3260	3780	3600	4060	3380
18.42	3460	4300	3660	3880	3700	3540	3100
18.4418	4000	4920	4500	3540	3980	3540	3620
18.4635	3760	4660	4440	3760	3840	3460	2920
18.4853	3460	4380	4380	3620	4240	3100	3020
18.507	3600	4720	3720	4200	4480	3660	3220
18.5287	3260	4400	3960	3240	3440	3820	3500
18.5505	3860	4520	4300	3960	4180	3900	3580
18.5722	3220	4640	3820	3340	3800	3400	3080
18.5939	4080	4320	4060	3600	3720	3360	3460
18.6156	3800	4600	4540	3780	3740	3940	2760
18.6374	4020	4600	3960	3620	3620	3640	3120
18.6591	3680	5000	3800	3920	3980	3920	3020
18.6808	3900	4580	4340	4300	3760	4440	3540
18.7026	3940	4400	4060	3880	3880	3840	3100
18.7243	3660	4300	3880	3580	3960	4000	2640
18.7461	3800	5540	4560	3760	3340	3420	3100
18.7678	4040	4220	3760	3540	3760	3700	3540
18.7895	3660	4880	3840	3780	4020	3720	3220
18.8113	3760	4620	3900	3960	3680	3420	3580
18.833	3520	4340	4000	3200	3780	3620	3560
18.8547	2920	4020	3620	3200	3780	3480	3380
18.8764	3580	4280	4000	3800	3740	3320	3500
18.8982	3740	4180	3500	3980	3900	3640	3420
18.9199	3360	5220	4520	4200	3860	4120	2860
18.9416	3280	4240	4040	4340	3640	3720	3420
18.9634	3540	4680	3940	3920	3360	3380	3140
18.9851	3300	5180	5120	4260	4080	3820	3920
19.0068	3320	5240	4440	3840	3160	3960	3380
19.0286	3820	4440	3940	3760	3860	3580	3160
19.0503	3720	4060	4400	3980	3500	3080	3520
19.072	3540	5120	4160	3520	3740	3420	3680
19.0938	3560	4460	4640	3380	3140	3560	3720
19.1155	3700	4340	3960	3420	3500	3420	3580
19.1372	3900	4060	3960	3560	3760	3080	2920
19.159	3860	4680	3740	3360	3360	3540	3520
19.1807	3700	4940	3880	3840	3540	3420	2920
19.2024	3820	3720	3780	3700	3480	4100	3400
19.2242	4160	4440	4120	3420	3540	3360	3160
19.2459	4000	4440	3900	3720	3620	3720	3280
19.2676	4300	4680	3740	3780	3920	3400	2740
19.2894	3520	4660	4580	4000	4060	3940	3420
19.3111	3620	4980	4240	3400	3920	2920	3220
19.3328	4340	5700	4260	3460	4120	3380	2920
19.3546	3460	4480	4540	3940	3600	3540	3540
19.3763	3760	3900	4420	3700	3560	4400	3400
19.398	3600	4300	4000	3620	3440	3840	3340
19.4198	3460	4680	4360	3480	3480	3660	3020
19.4415	3960	4120	4020	3860	3920	3580	3660
19.4632	3780	4360	4140	4000	3920	3560	3120
19.485	3520	4540	4660	4040	4120	3480	3520
19.5067	3840	4500	3800	3520	3640	3400	3840
19.5284	3900	4080	3940	3960	4460	3600	3200
19.5502	3780	4440	4420	3640	4140	3160	3480
19.5719	3840	4840	3420	3900	3780	3740	3460
19.5936	4100	4380	3580	4140	4100	4060	3520
19.6154	4020	3960	4480	3840	3900	4180	3780
19.6371	4740	4420	4500	3900	3860	3800	4180
19.6588	4720	4500	3740	3620	4480	3680	3600
19.6806	4280	4420	3920	4140	4480	4320	3460
19.7023	5360	4280	4540	4200	4680	3860	4000
19.724	4560	4640	4080	3720	4820	3780	3660
19.7458	4200	4640	4140	4140	3740	4440	3760
19.7675	5180	4520	4380	4740	4380	3580	3800
19.7892	5260	4080	4800	4560	4080	4120	3760
19.811	4280	4020	4080	4500	4800	4480	3980
19.8327	5740	4220	4240	4600	4540	4020	3600
19.8544	5400	4520	4200	3800	4780	4060	3880
19.8762	5120	4620	4460	4860	4700	3820	3480
19.8979	5380	4720	4720	4140	5160	4140	4180
19.9196	5600	4660	4340	4620	3840	3920	3660
19.9414	5320	4460	3680	4460	4220	4160	3680
19.9631	5680	4420	4180	3960	3900	4840	4200
19.9848	5800	4980	4480	4680	4860	4220	3440
20.0066	5920	4500	3800	4320	4540	4600	4080
20.0283	4940	4980	4300	4520	4160	4640	3780
20.05	5120	4340	4240	4420	4620	4240	4040
20.0718	5400	4420	4220	4500	4740	4500	3560
20.0935	5780	4560	4480	4500	4400	4320	4080
20.1152	6060	4660	4140	5200	5200	4540	4420
20.1369	5580	4660	4100	4740	4960	4480	4160
20.1587	5880	4320	4160	4840	4600	4420	3860
20.1804	6760	4440	4680	4960	4740	4940	5120
20.2021	6880	4320	4360	5320	4800	4780	4220
20.2239	6260	4120	4640	5600	5760	4700	4520
20.2456	6000	4200	4620	4640	5600	5140	4440
20.2674	7080	5180	5300	5380	5420	4480	4820
20.2891	7160	4740	4620	5580	5440	4680	4380
20.3108	6920	4660	5260	5460	5700	5320	5340
20.3326	7280	4680	4200	5720	5220	6400	4800
20.3543	8080	4540	4940	5920	5480	4880	4740
20.376	7820	4460	4280	5320	5560	5000	4980
20.3977	8120	4220	4220	5200	6580	4860	5160
20.4195	7780	5400	4340	5780	6440	5740	5260
20.4412	8540	5200	4540	5600	6900	5480	4920
20.4629	9280	4700	4620	5860	5940	6140	5980
20.4847	9940	4980	5280	5960	5780	5760	5740
20.5064	9200	4900	4540	5660	6580	6060	5120
20.5281	9740	4360	4300	5960	6660	5960	5160
20.5499	9900	4120	5160	5360	6120	5400	4420
20.5716	8900	4340	5500	6040	6440	6180	5140
20.5933	9320	5540	5860	6340	6720	6400	5720
20.6151	9260	4700	4900	5700	6480	6220	4880
20.6368	9120	5320	4320	5540	6700	5880	5460
20.6585	9840	5320	4620	6120	6180	6540	5400
20.6803	9280	5620	5000	6060	6440	6520	5200
20.702	8620	4760	4620	5240	5920	5500	5640
20.7237	8260	5740	4880	6460	6080	5760	4860
20.7455	8620	4780	4600	6260	5780	5320	4720
20.7672	8100	4620	5960	6400	5760	4820	5080
20.7889	9300	4940	4580	4940	6300	5620	4880
20.8107	8780	4920	4920	5800	6000	6000	4680
20.8324	8100	4720	5380	6040	5600	5820	5340
20.8541	8720	5740	5580	5400	5580	5860	5120
20.8759	8280	4740	5540	6020	5820	5760	4600
20.8976	8420	4880	5780	5440	6040	5600	4620
20.9193	8620	5500	5860	5220	5980	4880	4740
20.9411	8380	5820	5640	5640	5800	5660	4140
20.9628	9480	5180	5280	5880	5500	5360	5180
20.9845	8440	4820	5640	4700	6580	6160	4800
21.0063	8440	5300	4840	5740	6180	4620	4660
21.028	8020	4920	4820	5900	5420	5320	5160
21.0497	8040	4960	4860	6340	5420	5900	4600
21.0715	8640	4980	5680	5660	5720	5900	4560
21.0932	8140	4700	5860	5520	5420	5940	4780
21.1149	8040	4660	4900	5400	5460	5480	5820
21.1367	7680	4680	4940	5720	6660	5560	4580
21.1584	8820	5380	5340	5160	5640	5780	4880
21.1801	7440	5700	4580	5220	5600	5320	5260
21.2019	7780	5340	5000	5820	6980	6240	4840
21.2236	8720	5780	4780	5600	5980	5780	4420
21.2453	8740	4780	5220	5560	5840	5000	4780
21.2671	8920	4940	5180	6220	6160	4980	5220
21.2888	8860	5280	5320	5780	6000	4720	4780
21.3105	9040	4700	5620	5780	5840	5460	5760
21.3323	9500	5160	4820	5300	5780	5900	5420
21.354	8300	5820	5520	5520	5780	5720	4440
21.3757	8920	4540	5220	5700	5960	5640	4820
21.3975	9120	4620	5420	5960	6380	5280	4960
21.4192	8500	5540	4400	5440	6380	5960	4900
21.4409	8140	5760	4620	5700	6020	5860	4960
21.4627	7740	5480	4760	6660	5860	6320	5560
21.4844	8040	5220	5360	5640	6560	5540	5320
21.5061	7780	5600	5440	6240	6580	6380	5860
21.5279	7740	4640	5000	6320	7060	5560	5500
21.5496	7900	5280	5180	5800	5980	4680	4820
21.5713	7240	5400	4640	5560	6500	5900	5180
21.5931	7380	5540	5680	5720	6620	5420	5240
21.6148	7600	4900	5300	5740	6960	5560	4860
21.6365	7840	5460	4920	5600	6240	5640	4140
21.6582	7280	4260	4800	5720	6040	5520	4060
21.68	7700	5380	5240	4620	5680	5940	4840
21.7017	7220	5520	5500	5660	6740	4840	5260
21.7234	7060	5320	6140	5620	6340	5280	4400
21.7452	7460	4900	4760	5380	6380	5780	4460
21.7669	6760	4940	5440	6020	5740	5660	5220
21.7887	7000	5140	5120	5840	5120	5800	4600
21.8104	7840	5340	5180	5820	6220	5280	4540
21.8321	6920	4560	4860	5780	5880	5680	4200
21.8539	7020	5340	5000	5360	5120	5000	5240
21.8756	6680	5260	5300	5400	5860	5900	4660
21.8973	6720	5640	4800	4640	6580	5260	4480
21.919	6860	5640	5120	5360	6000	4580	4380
21.9408	6720	4600	4780	5200	5780	4780	3960
21.9625	6700	5320	5840	5560	5660	5340	4220
21.9842	6720	4620	4600	5280	5220	5460	4640
22.006	6620	5680	4460	6080	6100	5120	4380
22.0277	6800	5220	4900	5680	6300	5160	4200
22.0494	6720	5140	5280	5480	5480	5780	4740
22.0712	7400	5000	5160	5760	6540	5300	4600
22.0929	6760	5260	5260	6000	6040	5560	4920
22.1146	6740	5580	5220	5700	6140	5880	5220
22.1364	7080	5360	5120	6000	5880	5660	5380
22.1581	7440	5340	5120	6040	6880	6380	4640
22.1798	8260	5240	4760	6180	6540	6200	6440
22.2016	7460	4760	4380	6460	7480	6160	6240
22.2233	7560	5620	5340	6700	7780	6660	6640
22.245	8340	5740	5320	6960	8200	6600	6840
22.2668	9000	5400	5420	6500	8700	8340	7340
22.2885	9940	5260	4700	7220	8360	7140	7740
22.3102	11540	5860	5320	7720	8880	7780	6320
22.332	13520	5160	4660	7100	7640	8120	7220
22.3537	14060	5540	5420	7060	8920	8180	7280
22.3754	14320	5600	5580	7620	9360	8440	6120
22.3972	14060	4740	5480	7680	8760	8220	5980
22.4189	12940	5840	5200	7300	8480	6800	4960
22.4406	10780	5680	5300	6640	7940	6040	5620
22.4624	10120	5000	5740	6640	7460	6240	4560
22.4841	9180	5220	5640	6960	7260	6700	4840
22.5058	8160	5520	5580	7040	6200	5980	4980
22.5276	7400	5400	5720	6760	6900	6160	4860
22.5493	7840	5600	5640	6380	6580	6020	5180
22.571	8300	5960	5820	6480	5880	5620	4700
22.5928	6940	5200	5820	5780	6460	5720	5280
22.6145	6740	5580	6060	6080	6320	6080	5480
22.6362	6960	5120	6460	5880	6600	5660	5400
22.658	6640	6140	5940	6280	6700	5480	4700
22.6797	7200	5480	6400	5900	6220	5700	4360
22.7014	6860	5720	5680	5920	6320	5500	4840
22.7232	7020	5680	6640	5700	5640	5740	5360
22.7449	6440	5400	5860	6060	6180	5420	4840
22.7666	7040	5360	6340	5940	6020	5900	4560
22.7884	6220	5920	6100	5200	5880	5180	4400
22.8101	6400	6020	6260	5740	6000	5980	5500
22.8318	6580	5860	5860	5600	5580	5540	5120
22.8536	6160	5800	6580	5660	6120	4880	4180
22.8753	5920	6280	6480	5400	5660	5120	4360
22.897	6140	6160	6420	5240	5640	5120	4180
22.9188	6340	5420	6400	4780	4580	4820	4260
22.9405	6380	5640	6200	5300	5500	4960	4320
22.9622	5620	5700	5460	5780	5520	4440	4620
22.984	5720	6440	6200	5660	5140	5420	4880
23.0057	5660	5980	5700	5520	5140	5480	4780
23.0274	4960	6140	6500	5240	5740	5200	3980
23.0492	5540	6720	6520	5540	5960	4940	3960
23.0709	4880	6960	6100	5200	5280	4980	3900
23.0926	5480	6480	6260	5180	5120	5280	4160
23.1144	4640	6380	6360	4900	4920	4620	4240
23.1361	4700	6260	6600	5380	5200	5220	4180
23.1578	5220	6720	6380	4860	4720	4520	4420
23.1795	5620	6840	6320	4660	5180	4380	4100
23.2013	5280	6980	5760	5180	5180	5180	3960
23.223	4460	7180	5360	5380	5600	4500	4420
23.2447	5000	6420	5860	4940	4920	4380	3800
23.2665	4720	6680	4660	4560	4800	4620	3380
23.2882	4480	6760	6920	4740	4120	5260	4100
23.31	4820	6920	6040	4540	4340	4280	3900
23.3317	4380	6300	5600	4920	5200	4200	4000
23.3534	5180	7220	6180	5120	5360	4820	3660
23.3752	4580	6400	6200	4820	4220	4080	4180
23.3969	4600	6680	5700	4420	4920	4380	4500
23.4186	5160	6560	6500	5280	4860	4300	4340
23.4403	4460	6820	6020	4160	4580	4440	3840
23.4621	4680	7040	5780	4700	4500	4960	3740
23.4838	5140	7580	6360	5180	5740	4540	4440
23.5055	5680	7580	5920	4860	5120	5120	5520
23.5273	4900	7180	6600	3960	4680	4380	5300
23.549	4220	6820	6700	4340	4980	4420	4760
23.5708	4760	7420	7140	4480	5240	4640	4300
23.5925	4280	6880	6820	4420	4420	4440	4940
23.6142	5180	7300	6980	4840	5340	4440	4680
23.6359	4900	7060	6780	5220	4440	4020	4600
23.6577	4620	6940	6260	4520	4900	4440	4080
23.6794	4580	6280	5920	4840	5640	4680	3980
23.7011	4780	7120	6860	4600	5220	4840	4240
23.7229	4540	7140	5660	4700	5660	4240	3960
23.7446	4500	6920	6180	4600	4620	4300	4540
23.7663	4660	7000	5400	5460	5400	4840	5160
23.7881	4740	6520	6060	4340	4800	4800	4220
23.8098	5180	6440	5500	5280	5840	4560	4020
23.8315	4620	6940	6080	5140	5280	4640	4500
23.8533	4360	6640	6480	4980	5340	4900	4060
23.875	4640	6620	6400	5340	5200	5480	3920
23.8967	5320	6040	6440	5160	5320	5480	4500
23.9185	4260	6820	5640	5380	5120	4520	4300
23.9402	4980	6160	5660	5160	5500	4700	4320
23.9619	4880	6320	5760	4720	4980	4920	4140
23.9837	4380	6120	5720	5920	4580	4860	4040
24.0054	4200	6680	6260	4680	5500	5340	4580
24.0271	4700	6440	5360	4640	4920	5160	3980
24.0489	5200	6200	5280	5160	5200	5300	4420
24.0706	4560	6700	5280	4440	5740	4980	4640
24.0923	4240	5740	6140	4440	4740	4080	4060
24.1141	4380	6540	4860	5300	5420	4660	4200
24.1358	4600	6000	4860	5620	5120	4540	4000
24.1575	4700	6520	5180	5260	5620	4860	4540
24.1793	4320	6420	5240	5140	5320	4860	4100
24.201	5020	5400	5500	5120	5260	4740	4540
24.2227	5180	6460	5480	5020	5160	4920	5420
24.2445	5000	5880	5560	5820	6100	5300	4040
24.2662	5140	7000	4960	4640	5640	4920	4100
24.2879	5020	5700	5120	5440	5600	4220	4120
24.3097	4700	5340	5360	4660	4900	4400	4520
24.3314	4540	6300	4920	5140	5840	4940	5000
24.3531	4720	5880	5900	4660	5500	5560	4060
24.3749	4400	6460	6000	5280	5300	5280	4240
24.3966	4800	7360	4860	4860	5360	4180	4320
24.4183	4280	6180	5960	5660	5340	4780	4000
24.4401	4540	5540	5220	4840	5000	5200	4480
24.4618	4080	5600	5760	5740	5120	4860	4100
24.4835	4700	5980	5300	5520	5200	5820	4400
24.5053	4340	6320	5140	5020	5180	5420	4280
24.527	3940	5920	5520	4980	5880	5200	4280
24.5487	4560	5980	5800	5500	5560	4800	4180
24.5705	3980	5900	5700	5220	5440	4640	4520
24.5922	4720	6660	5300	5140	5740	4760	3820
24.6139	4620	6040	5960	5200	6040	4560	3500
24.6357	4400	6080	5540	5260	6240	5300	4100
24.6574	4340	6500	5700	5580	5460	5120	3800
24.6791	4200	6040	5500	5280	5300	5120	3940
24.7009	4280	5460	5620	5260	5960	4620	4160
24.7226	4380	5940	4900	5400	5160	4920	3900
24.7443	4440	7000	4980	5640	5740	5560	4040
24.766	4420	6100	5720	4600	5980	4960	3880
24.7878	3940	6200	5440	5260	5960	4680	4000
24.8095	4740	6320	4900	4960	5940	4260	4720
24.8313	3840	5500	5180	4760	4980	4740	4200
24.853	4220	5640	6320	5860	5680	4940	4780
24.8747	4120	6400	5160	5240	5580	4900	4440
24.8965	4860	6880	6080	5320	4920	4720	3720
24.9182	3660	6040	4900	5300	5600	4620	4320
24.9399	4540	5760	5700	5480	5480	4780	4400
24.9616	4040	5820	6120	5520	5500	4540	4520
24.9834	4680	5220	5140	5500	5460	4240	4380
25.0051	4620	5720	5500	5000	5520	4800	4260
25.0268	4280	6240	4820	5320	5520	4900	3600
25.0486	3420	6720	5840	5240	5900	5200	3760
25.0703	4180	6600	5300	4780	4980	4340	3900
25.0921	3980	6060	5220	5560	5400	4920	4300
25.1138	4500	5920	5580	4700	4740	4920	3820
25.1355	4520	6240	5200	4800	5000	4280	4440
25.1573	4340	6640	6000	5400	5540	4720	4220
25.179	4320	5760	5960	4960	5480	5240	4260
25.2007	3960	5640	5820	5280	5520	4780	4780
25.2224	3900	6300	4800	4980	5440	4380	4340
25.2442	3880	5940	5700	4520	5520	4880	4100
25.2659	3760	6220	6060	4480	4920	5200	4140
25.2876	3660	5960	5940	4760	5560	5120	4140
25.3094	3700	6820	6600	4620	5300	4420	3740
25.3311	4160	7160	4900	4360	5280	4840	4300
25.3528	4200	6380	5340	4940	5180	4820	4360
25.3746	4380	6000	5000	5160	5440	4640	4540
25.3963	4360	6240	6460	5500	4920	4800	4340
25.418	4160	6560	5560	5680	5300	5400	3840
25.4398	4280	6200	5360	5260	5380	4540	3820
25.4615	4100	6640	5220	5020	4840	4800	4160
25.4832	4480	6600	5680	5360	4420	4520	4320
25.505	4120	6260	5660	5320	4820	4700	4140
25.5267	4540	6300	5940	4640	5820	4940	3940
25.5484	3840	6500	5240	4680	5860	4800	4200
25.5702	4200	6320	5860	5780	5340	4760	4280
25.5919	4100	6200	5860	4380	5160	4860	4800
25.6136	3880	6340	6060	5500	5520	5440	4300
25.6354	4180	6700	6080	5180	5720	5140	5300
25.6571	4180	6480	6100	5460	5700	4400	4480
25.6788	3860	6280	5980	5280	6260	4800	4660
25.7006	3560	6360	5840	5400	5920	5600	5240
25.7223	4260	7440	5680	5440	5880	5600	5560
25.744	4480	6640	6060	5160	5760	5280	5320
25.7658	5180	6600	5300	5840	6280	5360	5280
25.7875	4520	6000	5780	5440	6680	5600	4240
25.8092	4620	6020	5240	5400	6380	6280	4340
25.831	4900	6180	5400	4580	6020	5800	5220
25.8527	5400	6420	5680	5360	6500	6040	4420
25.8744	6460	6220	6900	5980	5820	5640	4240
25.8962	5980	6360	5860	5240	5460	5260	3280
25.9179	5840	7200	6060	6120	5920	4620	3980
25.9396	4840	6160	5440	5600	5580	5340	4080
25.9614	4940	6520	5280	5000	5360	4480	4080
25.9831	4080	7140	5380	5120	5660	4980	3980
26.0048	4720	7320	6020	5380	5160	5980	4300
26.0266	4560	7000	5900	4860	5120	5240	3860
26.0483	4280	7400	5400	5560	4700	4960	3920
26.07	4080	6600	5660	4980	4840	4520	3740
26.0918	4420	6960	5800	5140	5360	4540	3900
26.1135	4000	7320	6560	4840	6220	4560	4320
26.1352	4280	6220	6000	4800	4940	4240	4140
26.157	3840	6360	5880	5260	4820	4560	3780
26.1787	3880	6260	5820	5740	5160	4280	3620
26.2004	4100	6260	5840	4720	4400	4700	4420
26.2222	4040	6400	5620	4760	4980	4740	4380
26.2439	4080	6400	5820	4900	5180	4900	4660
26.2656	4620	6700	5880	5480	4780	4740	3860
26.2874	4100	7060	6100	4620	5320	5220	4020
26.3091	3840	7460	6400	5260	4840	4820	4580
26.3308	3360	6720	6060	4940	4940	4960	4120
26.3526	3740	6660	5720	4460	5940	4140	3900
26.3743	4580	6200	5680	4340	5180	4740	4420
26.396	3620	6860	5700	5240	5460	4220	3960
26.4178	4000	7120	5580	5240	4680	4240	4580
26.4395	3940	6500	6340	5140	4700	4760	4220
26.4612	3660	6580	6660	4720	4940	4360	3980
26.4829	4560	7240	5740	4940	5360	3760	4140
26.5047	4200	7300	6240	5380	5020	4480	4240
26.5264	3940	7000	5740	4640	4780	4400	4140
26.5481	3440	6920	5940	5560	4760	4640	4520
26.5699	4540	7380	5760	5400	5580	4620	4720
26.5916	4020	6940	6300	5140	5380	4900	4100
26.6134	4360	6420	5880	5380	6440	4620	4020
26.6351	3780	6460	6220	5240	5520	4900	4060
26.6568	4300	6840	6080	5440	5400	4860	4820
26.6786	4500	6180	5500	5140	4980	4620	4360
26.7003	3800	6440	4940	4640	5660	4780	4580
26.722	4160	7420	5940	5380	5580	4820	4440
26.7437	4220	6960	6560	5640	5500	5220	4640
26.7655	4080	6840	6500	5320	5640	5340	4280
26.7872	4340	7100	5440	5820	5720	5340	4760
26.8089	4320	7300	6500	6120	5360	5400	4660
26.8307	4060	6520	5760	5220	5640	5260	4920
26.8524	4480	7840	5960	6220	5560	4920	4900
26.8741	4280	6900	6620	5980	5880	5000	5260
26.8959	4240	6580	6400	5540	5880	5560	4760
26.9176	4440	7140	6540	5960	6920	5880	5540
26.9393	4940	7140	6000	5840	5800	5200	5440
26.9611	4580	7520	6020	6140	6520	5380	4620
26.9828	4180	6580	6040	6240	7080	5840	5560
27.0045	4860	7380	6100	6300	6240	6120	4540
27.0263	4280	6660	6240	6500	6040	5420	5400
27.048	5240	6780	6040	5960	6160	6520	5480
27.0697	4720	7760	5980	5940	5740	5140	5240
27.0915	4720	7260	6440	6240	6000	5580	4720
27.1132	4660	7120	6020	5400	6460	5960	4740
27.1349	4620	7020	6300	6080	6680	5800	5440
27.1567	4680	7220	6460	6820	6400	5720	5380
27.1784	5340	7940	6700	6520	6560	5720	5400
27.2001	4980	7160	6800	7160	5800	6420	5260
27.2219	4560	6860	6760	6680	6740	6220	5700
27.2436	4100	8020	6180	6240	7020	5940	5540
27.2653	4880	7540	6980	6180	6720	6000	5520
27.2871	4680	6860	7000	6300	6340	5420	5400
27.3088	4620	7140	6900	6400	6240	6140	5380
27.3305	4060	7940	7000	6160	6900	6100	5120
27.3523	5220	7920	6800	6600	6620	6460	5380
27.374	4740	7320	8000	7000	6720	6200	5680
27.3957	4200	7440	6320	6600	6380	6860	6740
27.4175	4960	7160	6860	7340	7340	6800	5860
27.4392	4760	7300	7120	6240	7380	5700	6440
27.4609	4460	7140	7460	6420	6480	7480	6440
27.4827	5260	7420	6620	6840	6940	6600	6120
27.5044	4500	7640	6400	6920	6480	7280	6200
27.5261	4720	8040	6580	5840	6680	6840	5420
27.5479	5140	7820	6580	7180	6920	6700	5900
27.5696	5440	7560	7060	6540	6420	6780	6320
27.5913	5340	7260	6520	6900	6560	6940	6860
27.6131	4740	7640	6800	7720	7340	6460	6060
27.6348	4520	6780	7260	6460	7180	6480	6140
27.6565	4800	7520	6960	6940	6580	6980	6100
27.6783	4880	7520	6540	6880	6820	6080	5820
27.7	4340	6660	7000	6680	6320	6900	6260
27.7217	5260	7100	7280	7260	6000	6380	6720
27.7435	5420	7740	6880	7660	6300	6260	6580
27.7652	4980	7740	6920	6960	7040	6320	6380
27.7869	5400	7080	7100	6780	6800	5900	6980
27.8087	4840	7580	7100	7220	7180	7000	7340
27.8304	4800	7080	6740	7480	7220	6880	7120
27.8521	5340	7060	7400	6980	7200	6360	6980
27.8739	4460	7040	7660	6700	6420	6980	7780
27.8956	5160	7340	6360	7320	6420	7000	6900
27.9173	5440	7060	7180	7420	6380	7160	7400
27.9391	5140	7440	7180	7420	7080	7340	7740
27.9608	4980	7520	7280	8140	6940	8000	7760
27.9825	5560	7420	7960	7300	7300	7200	7420
28.0042	5320	7460	6560	7680	6900	7400	7900
28.026	5440	7320	7560	8620	7180	7240	8140
28.0477	6200	7420	7040	7740	7760	7720	8280
28.0694	6500	8480	7660	7740	7600	7820	8220
28.0912	7320	7900	6900	8180	7320	8620	8780
28.1129	6740	8040	7800	8600	7740	8200	8580
28.1347	8060	7140	7400	8440	7960	8760	8920
28.1564	8340	8300	8120	8420	7540	9060	9460
28.1781	9640	8080	7840	8680	8100	9120	9960
28.1999	10240	7900	7920	9340	8420	10080	10480
28.2216	10520	8380	8120	9040	8960	10400	10980
28.2433	8720	7600	8440	10240	8500	11180	10840
28.265	8600	7700	8480	10180	9740	11140	10780
28.2868	8160	7660	9100	10520	10000	10460	11240
28.3085	7300	7800	8280	9900	9640	11580	11140
28.3302	5680	7740	8720	10920	9540	11940	12440
28.352	5320	7820	8780	9420	9400	11180	11860
28.3737	6140	8160	8780	10500	9960	11280	12220
28.3955	5320	7740	8960	9480	9240	13240	12740
28.4172	5360	8060	8920	10160	9460	12260	11720
28.4389	5980	8240	8540	10520	10420	12940	12700
28.4606	5480	8160	9340	11180	11100	11900	13040
28.4824	5740	7860	9940	11020	10460	12640	12600
28.5041	5180	7500	9700	10720	10660	11580	12480
28.5258	4860	8100	9120	11020	9280	12840	12480
28.5476	5300	8300	10100	10440	10580	12240	12520
28.5693	4960	8800	10080	10200	10620	12840	12920
28.591	5360	8660	9760	11080	10160	12320	13600
28.6128	5740	8480	9200	11240	10480	13020	13100
28.6345	5440	8120	10100	10860	9620	13460	12520
28.6562	5140	8680	10120	10160	9960	13520	12920
28.678	5340	7300	9700	9460	10160	13300	12860
28.6997	5640	7940	9100	9900	9440	12300	12780
28.7214	5160	8180	9260	10220	9260	12540	13120
28.7432	5140	7640	9200	10240	9720	12520	12740
28.7649	5300	8460	9240	9760	9420	13180	12760
28.7866	4380	8480	9420	9420	8580	13060	11300
28.8084	5380	8420	9620	10900	9300	11860	11880
28.8301	5200	7480	9200	9140	9260	11760	12100
28.8518	5380	8560	9660	9360	9320	11740	11700
28.8736	4840	8140	8460	8940	8720	11320	10620
28.8953	5260	8160	7800	10200	8020	11100	10640
28.917	5240	8040	8600	9580	8800	10400	10740
28.9388	5340	7880	9040	9300	7980	10140	10960
28.9605	5020	8440	8120	9260	7840	10880	9600
28.9822	5320	8640	8740	8000	7960	10260	10440
29.004	5240	7400	8780	9060	8020	10280	9300
29.0257	5240	7600	8760	8480	7760	9060	9040
29.0474	5200	8640	8040	8520	6720	9120	8980
29.0692	6240	8860	9020	8860	7540	9200	9000
29.0909	4960	9340	8400	8480	6900	9420	8280
29.1126	5680	8340	7860	8000	7400	8660	8980
29.1344	5680	8160	8180	7380	7620	8420	8260
29.1561	5620	8280	7960	8080	6920	8640	9260
29.1778	5440	8520	7820	8260	7780	8660	7900
29.1996	4840	7700	7520	7520	7040	7940	8240
29.2213	5380	8640	8060	7660	7100	8000	7560
29.243	5420	8540	6880	7500	7060	7540	7640
29.2648	5860	7500	7300	7120	6680	7380	7820
29.2865	5420	7680	8000	7160	7120	6700	7540
29.3082	6020	8180	7760	7200	6820	7460	7660
29.33	5640	8580	7880	7080	7540	7720	7580
29.3517	7060	8140	8020	6880	7040	7160	7760
29.3734	5880	8940	7960	8140	6360	6760	7240
29.3952	5660	8860	7640	7480	6560	8060	6860
29.4169	5940	8840	7580	7480	7160	6760	7120
29.4386	5880	8500	8720	7640	6560	6460	6820
29.4604	5800	8860	7600	6700	6820	6820	7520
29.4821	5800	8200	7940	7440	7580	7340	7060
29.5038	6880	8420	7920	7520	7460	7660	6680
29.5256	5660	8060	7920	7220	7340	6460	6580
29.5473	6520	8240	6860	6660	7100	6480	6820
29.569	6380	8100	7680	7840	6680	6900	7060
29.5907	6340	7740	7480	6960	6940	6960	6780
29.6125	6840	8200	7760	7340	7120	6780	6860
29.6342	7140	8160	7640	6960	7440	6780	6840
29.656	6800	7160	7660	8080	6800	7420	6860
29.6777	6980	7680	8100	8020	7640	6820	6740
29.6994	6240	8020	7160	7800	7800	6560	7400
29.7212	7200	7820	7480	7840	7960	7140	7620
29.7429	7220	7580	7500	8540	9300	7540	7600
29.7646	7800	7880	7240	7620	8460	8340	7840
29.7863	7860	7660	7460	8620	8900	9060	8720
29.8081	8480	8060	7960	9040	9960	8980	8360
29.8298	8520	7880	7800	9860	10820	9320	8700
29.8515	9500	7480	7500	9920	10900	9120	8660
29.8733	9240	8900	7020	9680	10420	10380	9120
29.895	10240	8120	7680	10360	10500	10240	9320
29.9168	11120	8140	7600	10100	12080	9580	9240
29.9385	11980	8420	7620	10600	11620	11060	8960
29.9602	13400	8100	7000	11140	11840	10980	9420
29.982	13440	8340	7280	11700	12820	9900	9860
30.0037	13760	7880	7840	11180	12680	11180	9820
30.0254	14060	8620	8720	10860	12120	11000	9200
30.0471	14120	7920	7880	10720	12900	11020	10140
30.0689	14260	8340	7720	10840	12420	11020	9320
30.0906	15040	7840	8200	11540	12400	11940	9820
30.1123	14120	8660	8020	10800	13440	11120	11100
30.1341	14800	8580	8280	11360	12600	11580	10640
30.1558	15700	8200	6980	11980	13820	12500	9800
30.1775	15380	7980	7680	11700	13640	11820	11380
30.1993	15880	8180	8760	12840	14520	11460	10080
30.221	14960	7540	7420	13360	15020	12080	10960
30.2427	15080	7940	8260	13240	13260	12380	11280
30.2645	15500	7360	7940	12880	14560	11760	11440
30.2862	16340	8200	7480	13480	14400	13140	12100
30.3079	16180	8060	8700	12280	15220	12740	11760
30.3297	17340	8000	8580	13700	15620	14080	11480
30.3514	17020	8400	8060	12980	16360	13700	12600
30.3731	17960	8160	8720	12960	15300	14440	12660
30.3949	18640	7860	8560	13900	15300	13980	12240
30.4166	19020	8180	8300	13640	16140	14500	12480
30.4383	18400	8200	8940	13800	15560	14500	11760
30.4601	20180	7560	8580	13400	15320	13900	12340
30.4818	19980	8200	8980	13240	15160	13700	11600
30.5035	19900	7560	7780	13100	14300	14560	11360
30.5253	18940	7700	8020	13020	14680	14080	11400
30.547	21080	7920	9400	13040	15240	13480	10660
30.5687	20940	7680	8860	12780	14780	14060	11200
30.5905	18760	7660	9300	13120	14280	13980	10320
30.6122	19160	7840	8360	12880	14220	12400	10500
30.6339	18980	7500	8320	12240	13400	12680	10060
30.6557	19120	7760	9120	12680	14340	11640	9960
30.6774	19500	7860	8340	12440	14180	12400	10160
30.6991	18000	7840	9120	13220	13340	12700	9580
30.7209	17680	7120	8800	10800	12720	12400	9580
30.7426	17660	8020	8400	11480	11580	10720	8900
30.7643	16940	7460	8900	10980	11740	11120	8800
30.7861	15900	7780	9120	10780	10840	10280	9020
30.8078	16040	8200	8820	10640	11360	10660	7980
30.8295	16360	8420	8380	10620	11520	10500	8060
30.8513	14740	8040	8100	10300	11240	10100	8560
30.873	15120	8220	9440	9440	10840	9920	8360
30.8947	14580	7720	8360	9900	10020	9140	7980
30.9165	14300	7860	9160	10040	10020	9000	7440
30.9382	13960	8500	8660	9780	9760	9560	7500
30.9599	13740	7860	8800	9660	10040	9080	7020
30.9817	13320	8020	9440	9760	9320	8600	7380
31.0034	13680	8460	9140	9760	9640	7720	7100
31.0251	12920	8040	7660	8960	9780	8280	6980
31.0469	11680	7380	8600	9000	8760	8860	6920
31.0686	13100	7960	8420	8760	8740	7760	7100
31.0903	13160	7880	8420	8440	8540	7580	6180
31.1121	11340	8080	8180	7480	8760	7080	6900
31.1338	12180	8060	8840	7720	8360	7360	6380
31.1555	11700	8320	8240	8820	7860	6900	6320
31.1773	11740	7880	8380	7400	8080	6520	6060
31.199	10420	6980	8120	7560	7520	7760	6040
31.2207	10800	8820	9280	8120	7440	7060	5640
31.2425	10600	8200	8480	6700	8220	7340	6180
31.2642	10080	7740	7840	7460	8300	6780	5740
31.2859	8940	7660	8100	6680	7040	6240	5580
31.3076	10280	8000	7880	7760	6620	6320	6220
31.3294	10880	7180	7880	6520	7640	6260	5400
31.3511	9980	7620	8120	6580	6720	6360	5440
31.3728	9780	7960	8120	6700	7400	6020	6460
31.3946	10180	7760	7620	7180	7360	6500	6020
31.4163	10100	7820	7920	6360	6300	6220	5700
31.4381	9540	7600	7420	7100	6820	5940	6200
31.4598	9700	7540	7900	7040	7100	6960	6040
31.4815	9840	7560	8240	5880	7020	6740	6240
31.5033	10340	7640	7480	6700	6300	6880	6040
31.525	8720	7260	7560	6300	7100	6440	6740
31.5467	8560	7200	7500	6660	6440	6860	5800
31.5684	9000	7560	6840	6540	6640	6080	6580
31.5902	8920	7600	7680	6300	7020	6580	7320
31.6119	8560	7380	6940	6400	6660	6660	8400
31.6336	8960	7640	8260	6140	6560	6420	9520
31.6554	9320	7660	7360	6860	7440	6940	10540
31.6771	8660	7560	6900	6620	7200	7620	13240
31.6988	8720	7640	7460	6740	7160	7960	15300
31.7206	9180	7860	7380	7060	7120	9060	16700
31.7423	8740	7620	7640	6820	6680	10320	17220
31.764	8600	8340	7440	6360	7140	11140	15240
31.7858	8480	7340	7340	6080	7840	11260	14220
31.8075	9020	7540	7740	7160	7160	11260	12700
31.8292	8640	7640	7620	6640	7100	10560	10920
31.851	8580	7560	7700	6440	7080	9560	8920
31.8727	8640	7480	7560	6700	6860	8060	7280
31.8944	8500	7520	6360	5900	7800	8660	6760
31.9162	9040	7600	6320	6780	6240	7520	6740
31.9379	8500	7360	6620	7060	6400	6320	6100
31.9596	7780	7880	6040	6740	5540	6840	5620
31.9814	7980	7080	6320	5840	5940	5740	5120
32.0031	8040	7420	6160	6500	6220	5420	6480
32.0248	8060	6660	7360	5980	5900	6140	5340
32.0466	7740	7800	6320	5000	5300	6380	5320
32.0683	7600	7740	6380	5680	6100	6000	5780
32.09	6800	6600	6400	5480	5300	5460	5500
32.1118	8200	7060	6580	5700	5660	5360	5340
32.1335	7780	6560	6360	5020	5380	5540	5200
32.1552	7440	7060	5760	5620	5400	5580	5220
32.177	7220	6920	6220	5780	5960	4400	4940
32.1987	8020	6500	6620	5780	4780	5380	4780
32.2204	7100	7060	7140	5680	5360	5340	5000
32.2422	6360	6640	6480	5880	4860	5140	4740
32.2639	6820	7240	6500	5840	5640	5160	4900
32.2856	7160	7060	6600	6140	5400	4760	5180
32.3074	7160	6800	6460	5820	5820	5260	4940
32.3291	6800	6820	6740	5420	5140	5200	5120
32.3508	7020	6680	6760	5580	5180	5320	5300
32.3726	7760	7100	7200	5220	5160	5460	5320
32.3943	6740	6600	6240	5220	5380	5520	4980
32.416	7500	7000	6100	5800	5120	5740	4960
32.4378	6060	6640	5700	5460	5540	4360	5140
32.4595	6460	6700	6360	5600	5600	5300	4700
32.4812	6800	6440	6180	5000	5580	4920	5340
32.503	6780	6320	5760	5680	5200	5860	4800
32.5247	6580	6600	5520	5500	5320	5300	5300
32.5464	6520	6440	6300	6160	4900	5760	5560
32.5682	6160	7040	5720	5420	4960	5580	5300
32.5899	6520	6200	6280	5960	4760	5420	5200
32.6116	5900	6600	6040	5780	4960	5240	5820
32.6334	5780	5640	5600	5320	5160	4600	5340
32.6551	6380	7000	5840	5540	4720	4860	4460
32.6768	6360	6620	6500	4960	5200	4760	4900
32.6986	6060	6860	6020	5340	5340	5200	5000
32.7203	6840	6560	6700	4960	5320	5460	5380
32.742	5960	7160	5640	5640	5560	5600	5280
32.7638	5860	6600	5920	5600	5220	5260	4900
32.7855	5880	5560	5600	6000	5460	5380	5760
32.8072	6040	6720	6200	5920	5560	6080	5260
32.8289	6260	6060	6260	5980	5820	4880	6120
32.8507	6260	6260	5560	5560	5280	5240	5660
32.8724	5680	5920	6300	5640	5560	6080	6620
32.8942	5680	6020	6480	5720	5560	5920	5380
32.9159	6040	6600	6440	5320	6260	5760	5980
32.9376	6040	6020	6180	6420	5820	5860	6120
32.9594	5900	6060	6020	6320	5520	6520	6120
32.9811	5840	6180	7060	6220	5680	6380	6020
33.0028	5800	6040	5960	5500	6280	5860	5860
33.0245	5520	6040	5820	6260	6220	6600	7280
33.0463	5620	5400	6380	6420	5320	6360	6280
33.068	5420	6040	6140	6140	6260	6780	5600
33.0898	5300	5720	6640	6280	6240	6780	6440
33.1115	5540	5620	6120	5860	5940	6900	6540
33.1332	5660	5680	6500	6220	5900	7080	7260
33.1549	5340	5740	6460	6040	6160	6180	6720
33.1767	6240	6180	5860	6380	5640	6720	6960
33.1984	6260	5860	6220	6240	5980	6140	7620
33.2201	5700	6040	6220	6100	5140	6660	6360
33.2419	5960	6620	5620	5660	5740	6840	5900
33.2636	5840	5920	5860	6440	6400	6660	6500
33.2853	5420	5620	5880	5680	5900	6260	6500
33.3071	5880	5600	5800	6300	5680	6960	5980
33.3288	6320	6020	5620	5600	4660	6800	6020
33.3505	5860	6240	5740	5900	6340	6540	5900
33.3723	5980	5680	5940	5400	5920	5960	5880
33.394	5800	5840	5980	5660	5000	6100	5640
33.4157	5420	5460	5980	5700	5380	6280	6280
33.4375	5700	4940	5980	6140	5220	6320	5980
33.4592	5680	5900	5940	5960	5600	5720	5880
33.4809	6140	6140	5000	5820	5680	5860	6020
33.5027	5700	6300	5480	6120	5360	6300	5440
33.5244	5540	6240	5440	5200	5000	5420	5400
33.5461	5400	5680	5840	5980	5860	6100	5420
33.5679	5320	6220	4820	5740	5560	5840	4900
33.5896	5740	6500	6000	5920	5840	6380	5560
33.6113	5740	6180	5740	4780	5820	4960	5220
33.6331	4940	5980	5400	5300	5420	5120	5440
33.6548	4960	6440	5660	5640	5600	5360	5680
33.6765	4800	5860	6020	4740	5360	5460	5820
33.6983	5160	6200	6000	4880	4580	4900	5300
33.72	5940	6000	4200	4960	4500	5340	5340
33.7417	5940	6100	5880	4680	5960	5300	5860
33.7635	5420	5720	5940	5320	4900	5120	4780
33.7852	5560	6640	5360	5380	5120	4360	5420
33.8069	5360	5720	6440	5240	5620	5300	4920
33.8287	5120	5940	6100	4820	5420	5400	5420
33.8504	5320	6360	6000	5540	5720	5460	4800
33.8721	5400	6480	5180	4860	5880	4980	5520
33.8939	5380	7260	6080	5720	5480	5580	4760
33.9156	5180	5720	5380	5600	5200	5380	4740
33.9373	5900	6040	6020	4980	4880	5560	5980
33.9591	5560	5940	5860	5540	5360	5320	4780
33.9808	6020	5680	5920	5120	5800	4880	5160
34.0025	5600	5780	5400	5420	5780	4980	4640
34.0243	4800	6280	4840	5300	6020	5140	5640
34.046	5520	6020	5880	5600	5280	5180	4960
34.0677	5880	5780	6140	6080	5220	5300	4980
34.0895	5560	6400	5260	5880	5780	5520	5220
34.1112	5560	5180	5220	5680	5900	5420	5780
34.1329	4980	5520	5460	5560	6180	5660	5780
34.1547	5680	5620	4920	6500	6540	6220	6360
34.1764	6120	5540	4980	6140	7500	5640	6040
34.1981	6080	5020	5120	6680	7320	6500	6760
34.2199	6160	4740	5300	6500	7980	6300	7620
34.2416	6000	5380	4760	6060	7720	6700	8700
34.2633	6060	5820	4440	6760	9300	7760	8140
34.2851	6520	5620	5160	6840	8380	8380	9520
34.3068	7200	5760	5160	6840	9540	8680	10520
34.3285	6520	5440	4680	7100	9640	10300	12000
34.3503	6780	4860	5500	7280	10520	9740	12240
34.372	7600	4540	4760	7300	10420	10820	12860
34.3937	8420	5140	5500	6680	9380	11180	12680
34.4154	9620	4840	4540	6780	9240	11860	11360
34.4372	11040	5720	4640	6900	9000	12080	10920
34.4589	11060	4560	5280	7020	7520	10460	9460
34.4806	12020	5160	4820	6560	8440	9900	8920
34.5024	11540	4540	5440	5840	7940	8780	8820
34.5241	10660	5520	5580	5660	7080	8660	5940
34.5459	11120	4720	4620	5340	6180	7980	6160
34.5676	8820	4840	5200	5780	6480	6820	4980
34.5893	9020	4480	4680	5260	6720	6060	5280
34.611	7420	5160	5620	5660	6760	6080	4640
34.6328	6640	5000	4180	5400	5920	5420	4780
34.6545	6240	4560	4360	5260	5360	5640	3960
34.6763	6120	3940	4340	4600	5420	4860	3960
34.698	6080	4820	5500	4580	4380	5120	4480
34.7197	5740	4440	4660	5280	5300	4700	4680
34.7415	5540	4600	4820	5320	4120	5400	4360
34.7632	5560	4940	4460	3880	4720	4460	3880
34.7849	5280	4640	5400	4620	4500	4820	4400
34.8066	4860	5300	4800	4600	4420	4840	3740
34.8284	4740	4740	5020	4600	4900	4720	3360
34.8501	4720	4500	4480	5120	4600	3960	3760
34.8718	4820	4760	3780	4440	4360	4580	3620
34.8936	4880	5120	4420	4380	3860	4600	3800
34.9153	4100	4680	4400	4000	4120	4380	4000
34.937	4440	4420	3860	4120	4200	4400	3660
34.9588	4880	4220	4200	3800	4480	3880	3760
34.9805	4800	5120	4280	3560	4220	4040	3740
35.0022	4240	3800	4220	4120	3920	3720	3640
35.024	3840	4440	4260	3740	4120	4400	3280
35.0457	4760	3960	4460	4200	4420	4300	3560
35.0674	4980	4080	4660	4500	4040	4160	3420
35.0892	4240	4200	4340	4500	4440	3680	4060
35.1109	4140	4400	4300	3720	4560	3640	3380
35.1326	4340	4680	4800	3440	4000	3780	3680
35.1544	4200	4820	4100	4200	3780	3880	3840
35.1761	4000	4640	4280	4120	4400	4440	3600
35.1978	4320	4300	3940	4100	4040	3960	3120
35.2196	4040	4620	4020	3620	4960	4240	3820
35.2413	4200	4400	4300	3940	4220	4060	3460
35.263	3800	4420	3880	3940	3400	3740	3480
35.2848	3440	4080	4460	3740	3880	4080	3380
35.3065	3980	4000	4260	3620	4120	3780	3380
35.3282	4480	3660	4200	3620	4000	3500	3280
35.35	3780	4260	4040	3600	4340	3640	3300
35.3717	3940	4300	3620	3840	3740	3820	3940
35.3934	4000	4480	3820	3600	4020	3340	2940
35.4152	3740	4840	3980	3880	3620	4120	3200
35.4369	3460	4100	3700	4320	4140	3700	3460
35.4586	3380	4420	4020	3580	3820	3920	3560
35.4804	3760	4720	4380	3500	3880	3660	3280
35.5021	4360	3720	4320	4180	3680	3700	3300
35.5238	3900	4120	3900	3740	4360	3480	3180
35.5456	3060	4180	4220	3820	3880	3700	3180
35.5673	3640	3640	4280	4120	3980	3840	3480
35.589	3660	4060	4140	4320	3900	3900	2800
35.6108	3680	4720	3780	3620	3680	4040	3440
35.6325	3080	4040	3300	3380	3500	3840	3960
35.6542	3140	4220	3380	3560	4100	3580	3360
35.676	3580	4300	4020	3320	3940	3940	3920
35.6977	3660	4100	3820	3080	3640	3420	3480
35.7194	3220	4020	3340	3340	3580	3580	3220
35.7412	3800	4440	4200	3280	3620	4320	3660
35.7629	3740	4100	3340	3840	3740	3940	3540
35.7846	3580	4040	3960	4240	3780	3700	3060
35.8064	3640	3740	3260	3680	3280	3960	4180
35.8281	2980	4100	4160	3520	3800	4080	3980
35.8498	2880	4280	3680	3620	3600	4040	3920
35.8716	3860	3980	3580	4060	3600	3800	3960
35.8933	3240	4120	3840	3580	4140	3960	4020
35.915	3660	4060	3680	3320	3880	3640	3740
35.9368	3180	3600	3860	3720	3600	4040	4040
35.9585	3520	3720	3760	4160	3980	4500	4260
35.9802	3100	4180	3940	3640	3800	3840	4200
36.002	3200	4160	3460	3760	4500	4100	4640
36.0237	3080	3980	3600	3580	4820	4700	5160
36.0454	3340	4240	3660	3980	3720	4820	5660
36.0671	3140	4120	3340	4340	3820	4240	6180
36.0889	3580	3920	3320	3820	4440	5380	7040
36.1106	3840	4300	3660	4180	4720	5180	9060
36.1324	3380	3680	3480	4220	4480	6000	10260
36.1541	3660	3420	3640	3720	4740	5940	12880
36.1758	3280	3700	3420	4200	5520	6940	16560
36.1975	3060	3680	3840	4580	5000	7560	19060
36.2193	3120	4620	4000	4400	4980	9420	19440
36.241	2820	3800	4080	4060	5740	11160	18640
36.2627	2980	4020	4080	3860	5660	11500	15240
36.2845	3000	3540	4320	3880	5980	10360	13960
36.3062	3340	3580	3680	4260	5660	9460	12520
36.328	3180	3500	3680	4340	5760	9260	11460
36.3497	3200	4300	4100	3820	5300	8900	7960
36.3714	3380	3300	3640	3780	4740	7860	7160
36.3931	3020	3500	4120	3920	4640	6040	6060
36.4149	2960	4180	3740	3560	4880	5860	4940
36.4366	2900	3480	3460	4000	3880	4420	4440
36.4583	2880	3220	3200	3740	3680	4540	4440
36.4801	3160	4120	3380	3060	3700	4320	3980
36.5018	3020	3820	3640	3920	3900	3580	4000
36.5235	2940	3800	3580	3200	3580	4620	3300
36.5453	3560	3800	3020	3560	4060	3840	3420
36.567	3220	3740	3340	2960	3680	4080	3320
36.5887	3200	3460	3540	3400	3560	4100	3240
36.6105	3160	3840	3080	3420	3740	3880	3480
36.6322	3600	3520	4020	3600	3680	3900	3900
36.6539	3360	4440	3080	3060	3780	3120	2940
36.6757	3160	3920	3740	2880	3840	3360	3040
36.6974	3420	3860	3440	3360	3380	3680	3820
36.7191	3400	3620	3520	3100	3380	3500	3000
36.7409	2940	3980	3660	3180	3920	3960	3220
36.7626	3360	3860	3180	3620	3460	3600	3240
36.7843	3500	3660	3260	3320	3900	2920	3380
36.8061	3460	4300	3520	3400	3140	2900	3240
36.8278	3520	3640	3560	3300	3560	3360	2760
36.8495	3200	3600	2980	3180	3240	3280	2840
36.8713	3340	3720	3340	3640	3500	3380	3060
36.893	3140	3580	3440	2960	3700	3120	2760
36.9147	3120	3540	3080	2940	3780	3320	2740
36.9365	3700	3640	3500	3120	3460	3360	3040
36.9582	3180	3840	3560	3540	3260	3360	2940
36.9799	3480	3800	3300	2980	3780	3040	2960
37.0017	3040	3760	3240	3420	3240	2840	3060
37.0234	2480	3480	3720	3240	3240	3220	2780
37.0451	3540	3520	3260	3060	3580	3240	2760
37.0669	3400	2840	3080	3640	3560	3300	2520
37.0886	3500	3700	3020	3120	2920	3020	3080
37.1103	3340	3420	3420	3180	3960	3980	3040
37.1321	2920	3520	3200	2980	2840	3240	3380
37.1538	3140	3800	3460	2940	3380	3580	2820
37.1755	3260	3780	3160	2800	3420	3100	3020
37.1973	2900	3660	3620	3120	3000	3180	3120
37.219	2560	3380	3380	3100	3560	3360	2980
37.2407	2560	3480	3480	2980	3460	3140	2740
37.2625	2740	3760	3800	4200	3180	3060	3080
37.2842	3260	3280	3540	3240	2920	2680	2340
37.3059	2720	3400	3380	3140	3540	2840	2720
37.3277	3080	3280	3520	3120	3260	3340	3340
37.3494	2760	3940	3320	2900	3220	3040	2900
37.3711	3100	3800	3380	3420	3320	2860	3200
37.3929	3080	3640	3400	3500	3680	3000	2780
37.4146	2900	3500	3280	2700	2980	2780	2920
37.4363	2900	3520	3360	3320	3200	3480	2720
37.4581	2880	4000	3180	3160	3080	2860	2740
37.4798	2740	3140	3200	3400	3080	3140	3100
37.5015	2680	3560	3240	3260	3720	3160	2780
37.5232	3240	3800	3040	2840	3400	3040	2860
37.545	3100	3260	3560	2840	3420	3580	3100
37.5667	2820	4300	3060	3080	3440	3040	3040
37.5885	3040	3880	3460	2520	3300	2760	2520
37.6102	2900	3200	3620	2680	3300	3420	2460
37.6319	3060	2980	3140	3120	3060	2740	2900
37.6536	2680	3980	2980	3000	2760	3000	3140
37.6754	2720	3520	3400	3040	2840	2860	2700
37.6971	3000	3500	2980	2840	3100	2780	2880
37.7189	2860	3620	3280	3300	3100	2880	3200
37.7406	3360	3840	3220	3200	3500	3540	3460
37.7623	2780	3660	3400	2720	3640	3360	2580
37.7841	3460	3720	3280	3460	3260	3160	2700
37.8058	2760	4000	3720	3040	2980	3300	3120
37.8275	3260	3740	3440	3180	3300	3160	2580
37.8492	2780	3620	3380	3180	3240	3300	3520
37.871	3320	2900	3380	3520	3700	3560	2940
37.8927	2520	3160	2940	2840	3560	2980	2580
37.9145	3160	3360	3520	4020	3880	3620	2960
37.9362	3020	3520	3460	3420	2920	3280	2800
37.9579	2920	3620	3060	3620	2800	3100	2580
37.9796	3020	4040	3120	2940	3460	3420	2780
38.0014	2880	3560	3320	3420	2980	2760	2940
38.0231	2760	3240	3080	3140	3500	3160	2880
38.0448	3040	3920	3440	3240	3020	3060	3100
38.0666	3200	3420	3100	2880	3580	2980	3480
38.0883	3300	3460	3140	3420	2980	2820	3000
38.11	3800	3320	3340	3080	3620	3160	3040
38.1318	3060	3840	3300	3380	3480	3060	2620
38.1535	3360	4000	3560	3580	3760	3120	2560
38.1752	2860	3460	3540	3480	2980	3520	3060
38.197	2720	3460	3260	3700	2920	3540	2700
38.2187	2900	3260	3340	3300	3520	3420	2980
38.2404	2980	3580	3580	2960	3520	3280	3020
38.2622	3380	3400	3380	3320	3300	3060	3160
38.2839	3340	3900	3500	3240	3580	3260	2920
38.3056	3440	4040	2980	3480	3580	3060	3020
38.3274	3400	3680	3220	3140	3100	3440	3420
38.3491	3080	3720	3060	3600	3280	2580	3180
38.3708	3100	3620	3880	3800	3560	3500	2640
38.3926	2880	3840	3420	3720	3600	3220	3100
38.4143	2720	3740	3380	3560	3900	3760	2900
38.436	3120	3440	3580	3680	4280	3880	3580
38.4578	3420	4020	3140	3620	3980	3320	3300
38.4795	3700	3620	3080	3860	3980	3580	3560
38.5012	3720	3160	3320	4060	3940	3500	3220
38.523	3500	3440	3580	3300	4600	3440	3320
38.5447	4060	3180	3360	3520	4520	3920	3740
38.5664	4400	3160	3580	4000	4640	3900	3320
38.5882	4760	3600	3360	4140	4600	3500	4160
38.6099	6040	3360	3600	3880	4620	4240	4000
38.6316	5760	3580	3160	4120	4520	4520	3300
38.6534	5780	3440	3820	3820	4440	4100	3880
38.6751	6240	3220	3540	3900	4820	4380	3940
38.6968	5960	3400	4300	4360	4960	4040	4040
38.7186	5860	3780	3820	3840	4980	4280	3260
38.7403	5880	3860	4080	4240	4900	4140	3440
38.762	4880	3060	3640	4280	4860	3100	3100
38.7838	4580	3580	3880	4000	4280	3820	3380
38.8055	4300	3560	4000	4180	4480	3860	3380
38.8272	4100	3880	3740	4160	4160	3680	3600
38.849	3680	3740	3700	3860	4200	3960	3180
38.8707	3840	3700	3780	3720	4200	4080	3400
38.8924	3880	3720	3760	4120	4280	3860	3180
38.9142	3460	3400	3140	3860	4060	3680	2780
38.9359	3440	3460	3380	3900	4320	4280	3340
38.9576	3540	2900	3580	4340	4720	3540	3820
38.9794	3820	3740	3980	4020	5240	4300	3820
39.0011	3700	3480	3280	4160	4400	3920	3820
39.0228	4120	3640	4220	4760	4560	4040	4480
39.0446	3700	3840	3240	4400	4680	4800	4380
39.0663	3800	3280	3540	4440	5420	4980	4000
39.088	4080	3640	3360	4480	5460	4800	3440
39.1098	4660	4000	3640	4640	6000	4900	3960
39.1315	5400	3760	3660	4420	5140	4700	4300
39.1532	6440	4020	3520	4460	5120	5360	4240
39.175	7240	3780	3620	4360	5460	4880	3980
39.1967	8360	3800	3920	5180	4980	5400	3780
39.2184	9320	3700	3680	4120	5320	4840	3540
39.2401	11320	3580	3380	4500	4600	4780	3800
39.2619	13340	3640	3960	4500	4760	4740	3700
39.2836	13160	3960	3940	4480	4360	4480	3560
39.3053	12200	4040	4000	4420	4140	4140	3040
39.3271	10820	3360	4280	4500	4400	3940	3480
39.3488	10800	3360	3860	3840	3720	3940	3540
39.3706	9920	4060	3820	3820	4140	3940	2860
39.3923	8400	3380	3940	3580	3920	4260	2920
39.414	7440	3380	4260	4180	3780	3520	2960
39.4357	5920	3560	4080	3700	3520	3920	2900
39.4575	5880	4000	3780	3960	3400	3160	3580
39.4792	4560	3840	3680	3700	3620	3940	3320
39.501	4260	3680	3600	4040	3580	4160	2780
39.5227	3920	3560	3660	4060	3660	3620	2400
39.5444	3900	3400	3480	3460	3740	3440	2520
39.5662	3180	3000	3300	3260	3920	3240	2900
39.5879	3300	3280	3780	3240	3520	3040	3040
39.6096	3660	3780	3800	4100	3340	3580	2460
39.6313	3300	3440	4200	3560	3420	3240	2560
39.6531	3020	3720	3440	3620	3060	3260	2660
39.6748	3740	4020	3800	4000	3340	3180	2680
39.6965	3100	3400	4080	3560	3220	3580	2820
39.7183	3640	3560	3940	3360	3480	3140	2740
39.74	3100	3420	3820	3180	3640	3300	2940
39.7617	3140	3680	3560	3580	3520	3100	3080
39.7835	3000	3400	3900	3740	3640	3220	2640
39.8052	2840	3240	3900	3420	3280	3080	2760
39.8269	3120	3840	3760	3580	3120	3080	2700
39.8487	2900	3560	3980	3860	3380	3140	2560
39.8704	3020	3660	4280	3380	3040	3140	2740
39.8921	2900	3380	3320	2660	3720	3340	2940
39.9139	2540	3740	3700	3220	2860	2940	2820
39.9356	3400	3680	3600	3040	3780	2560	2500
39.9573	3760	3960	4000	3300	3020	2980	2700
39.9791	2900	3400	4320	3000	3200	3360	2740
40.0008	3280	3820	3380	3280	3040	3240	2940
40.0225	2900	3980	3920	2980	3120	3340	2540
40.0443	3360	3820	3400	3500	2900	3120	2620
40.066	2920	3320	3320	3360	3640	3100	3200
40.0877	2800	3940	3660	3600	3320	2720	2720
40.1095	3000	3960	3480	3600	3720	3100	2560
40.1312	2820	3700	3840	3200	3700	2800	2660
40.1529	2940	3980	3620	3300	2960	3320	3020
40.1747	3300	3500	4100	2960	3020	2980	2700
40.1964	2560	3740	4260	3260	2720	2560	2560
40.2181	2300	3960	3300	3020	3120	2780	2640
40.2399	2700	3500	3620	3120	3600	3420	2740
40.2616	2620	3580	3700	3260	3180	2860	2780
40.2833	2820	4160	3840	3300	3640	2620	2700
40.3051	2940	4340	3420	3000	3360	3220	2660
40.3268	2640	3540	3920	2920	3560	2800	2320
40.3485	2920	3860	4040	3380	2800	3020	2240
40.3703	2880	3940	3680	3480	2900	2740	2840
40.392	3040	4000	3420	3020	2820	3100	2720
40.4137	2840	3960	3420	3380	3000	2740	2400
40.4355	2760	3800	3400	3020	3500	3300	2560
40.4572	3100	3820	3800	2900	3100	3280	2880
40.4789	3120	3600	3880	3200	3300	3100	2520
40.5007	2960	3680	3320	3100	3200	3100	2640
40.5224	2360	3800	3560	3400	2940	3620	2340
40.5441	2300	3880	3640	3360	3460	2940	2040
40.5659	3140	3740	3780	3080	3360	3280	2680
40.5876	3400	4100	3560	3280	2700	3100	2820
40.6093	3160	4320	3540	2960	3000	2740	2660
40.6311	2660	3980	3380	3280	3120	2660	2500
40.6528	2360	4260	3780	3000	3380	2860	2260
40.6745	2700	4580	3780	3280	3120	3080	2720
40.6963	2740	4100	3220	3220	2940	3040	2540
40.718	2700	4180	4260	3440	3580	2940	2760
40.7397	2840	3980	3380	3200	3200	2580	2800
40.7615	2620	3740	3780	3460	3080	3240	2960
40.7832	2860	4120	3500	3540	3220	2780	3140
40.8049	3020	3820	4180	2980	3460	3040	2320
40.8267	2940	4080	3740	3080	3600	2840	2260
40.8484	3060	4120	3260	2980	3160	2700	2260
40.8701	2440	3800	3580	3260	2820	2720	2540
40.8918	3360	3660	3640	3360	2920	2960	2980
40.9136	2720	3820	3560	3300	3300	3200	2580
40.9353	3200	4440	3420	3300	2840	2500	2680
40.9571	2920	3400	4020	3440	3280	3260	2260
40.9788	3280	3560	3500	3340	3540	2840	2660
41.0005	2740	3960	3840	3660	3060	2540	2780
41.0222	3280	3700	3760	3440	3100	3000	3040
41.044	3160	3600	3580	3180	3160	2840	3340
41.0657	3380	3900	3780	3380	3260	3280	2920
41.0874	3280	4040	3740	3540	3020	2680	2780
41.1092	3340	4740	4000	3520	3580	3400	3240
41.1309	4060	4380	4400	3460	2960	3020	2900
41.1527	3840	4360	3660	3720	3020	3660	3320
41.1744	3720	4180	3940	3120	3480	3300	2840
41.1961	4300	4300	4120	3620	3080	3580	3000
41.2178	5200	4280	3820	3240	3320	3260	2820
41.2396	5360	4020	4380	3840	3640	3080	3020
41.2613	5520	4220	3860	3720	3020	3320	3140
41.283	5960	3660	3920	3760	3360	3080	2780
41.3048	5740	4140	4300	3620	3460	3140	3140
41.3265	6440	4060	3700	3720	3560	3660	2980
41.3482	6680	3920	3840	3460	3740	3300	3480
41.37	6020	3880	3960	3820	3920	3500	2840
41.3917	5700	4040	4140	3920	3440	3120	3180
41.4134	5600	4000	3480	3780	3660	3220	3040
41.4352	5480	4220	3240	3620	3660	3260	2660
41.4569	4960	4420	3880	3720	3760	3040	2880
41.4786	4360	4040	3700	3400	3460	3760	3040
41.5004	4140	3960	3780	3340	3280	3840	3300
41.5221	3900	3460	3600	3780	3620	4080	3120
41.5438	3920	3620	3360	3520	3360	3420	3120
41.5656	3760	3440	3720	4100	4060	3520	2800
41.5873	3720	3900	3420	3360	3460	3740	2620
41.609	3100	4000	3720	3520	3740	3660	3280
41.6308	2960	4060	3680	3540	3420	3840	3120
41.6525	2740	3860	3300	3040	3560	3140	3440
41.6742	3340	3800	3340	3860	3560	3000	2980
41.696	3260	3640	3580	3300	3260	3240	3340
41.7177	2620	3420	3440	3100	3660	3160	3140
41.7394	3260	3800	3820	3420	3580	3520	3360
41.7612	2540	3520	3420	3220	3580	3280	3340
41.7829	2980	3760	3520	3220	3280	2800	3080
41.8046	3080	3920	3300	2960	3560	3220	3440
41.8264	2840	3220	3720	3460	3360	3160	2920
41.8481	2900	3900	3820	3360	3580	3380	3260
41.8698	2880	4020	3340	3460	3340	3380	2860
41.8916	2760	3620	3520	3420	3700	3340	2800
41.9133	3400	3720	3400	3060	3400	3500	2700
41.935	2680	3760	3200	2820	3240	2960	2980
41.9568	2820	3700	3060	3420	3900	3620	2540
41.9785	2900	3240	3120	3120	3260	3180	3060
42.0002	2540	3460	3460	3500	3240	3200	2580
42.022	2240	3040	3400	3580	3520	3000	2640
42.0437	2500	3400	2820	3140	3160	3060	2860
42.0654	2560	3740	2960	3800	3140	2760	2500
42.0872	2500	3860	2860	3120	3100	2920	2540
42.1089	2740	3280	3460	2920	3480	2940	2300
42.1306	2300	3360	2820	3080	3520	2800	2180
42.1524	2880	3280	2860	2860	3140	3120	2520
42.1741	2660	3280	3440	2620	3220	2720	2400
42.1958	2380	3360	3140	2820	3320	2600	2600
42.2176	2480	3600	2800	2480	3300	2860	2800
42.2393	2860	3020	3160	2760	3360	3180	2380
42.261	2820	2840	2840	3060	2800	2860	2400
42.2828	2280	3200	3500	2740	2960	2680	2140
42.3045	2700	3260	3100	2940	3620	3060	2580
42.3262	2360	3180	3280	2920	3060	2860	2820
42.3479	2720	3260	2680	3180	2980	2900	2540
42.3697	2800	3640	2860	2900	3120	3020	2480
42.3914	2860	3080	3140	2920	3560	2900	2300
42.4132	2700	3520	2920	3120	2700	3120	2220
42.4349	2940	3460	3020	3220	2980	3200	2760
42.4566	2640	3760	2940	3160	2920	2900	2600
42.4783	2480	3080	2860	3020	2980	2760	2180
42.5001	2380	3080	3140	2920	3020	2500	2420
42.5218	2700	2860	3440	3120	2640	3020	2680
42.5436	2560	3220	3280	3120	3560	2640	2500
42.5653	3140	3180	2540	3160	3620	2620	2820
42.587	3280	2600	2860	3180	3040	3120	3140
42.6088	3320	2980	2820	3240	3460	2820	2620
42.6305	2840	3120	2880	3680	3380	3200	2860
42.6522	2960	3640	3200	2480	3500	3160	2360
42.6739	2480	3020	3000	3300	3240	2940	2900
42.6957	2980	3380	2700	3320	3320	3060	3000
42.7174	2960	2980	2480	3060	3520	2980	2380
42.7392	3320	3220	3000	3320	3200	3160	2520
42.7609	3280	3400	2860	3360	3520	3220	2920
42.7826	3040	3120	2800	3760	3560	3120	2520
42.8043	3460	3360	2880	4380	3620	3280	2960
42.8261	2800	2920	3320	3340	3620	3340	2680
42.8478	3420	3440	2860	3540	3420	3720	2660
42.8695	4240	3560	3700	3940	4360	3420	3220
42.8913	3760	3500	3500	4120	4100	4380	3360
42.913	3860	2920	3480	3800	4180	3380	3040
42.9347	4020	3100	2700	3820	4460	3920	3380
42.9565	5000	3080	3080	3260	4620	3680	3560
42.9782	5580	2920	2880	3560	4860	4400	3840
42.9999	5920	2780	3060	3440	4500	3880	3960
43.0217	5980	3800	2920	3380	4820	4100	4000
43.0434	6420	3000	3300	3620	4380	4000	3120
43.0651	6580	2720	3520	3860	4860	4420	3440
43.0869	5940	3520	2900	3740	4700	3760	3640
43.1086	6520	3320	2780	3580	4620	3640	3000
43.1303	6500	2880	3120	4220	3860	4300	3140
43.1521	5400	3460	3040	3880	4060	4140	3020
43.1738	5460	3100	2640	4060	3940	3840	2680
43.1955	5000	3060	3280	4120	4100	3400	3340
43.2173	4060	3140	3020	3820	3360	3740	3220
43.239	4320	3200	3160	3560	4140	3200	2700
43.2607	4000	2620	2840	3240	4160	3660	2520
43.2825	3580	2660	3060	2820	4000	3580	2640
43.3042	2980	3060	3120	3500	3720	3600	2920
43.3259	3280	3260	2980	2960	3360	3700	2820
43.3477	2840	2960	3220	3160	3540	3100	2160
43.3694	3260	3440	3100	3100	3040	3440	2560
43.3911	3460	3120	3340	3220	3120	3340	2400
43.4129	3160	2900	2860	3520	3860	3240	3100
43.4346	3380	3140	2900	3680	3940	3120	2960
43.4563	3380	3140	3480	3520	3680	3200	2640
43.4781	3300	3380	3360	3140	3220	3540	2480
43.4998	3140	3820	2760	2540	3280	2900	2540
43.5215	2820	2860	3200	2700	3040	2860	3100
43.5433	3120	3140	2940	3160	3120	3240	2440
43.565	2660	2900	3360	3240	3280	3100	2940
43.5867	3020	2920	2920	2900	3200	2840	2240
43.6085	3420	3000	2460	3140	3060	2980	2620
43.6302	3180	2940	3260	3260	3160	2960	2580
43.6519	2980	3420	2760	3500	3480	3140	3000
43.6737	3020	3120	2840	3440	3440	2900	3200
43.6954	2460	3120	2700	3060	2880	3060	2260
43.7171	3400	3360	3200	2420	3460	3160	2980
43.7389	2720	3200	3160	3120	2720	3520	2560
43.7606	3640	2880	3200	3260	3080	2480	2520
43.7823	2620	2640	3000	3080	2820	3260	2760
43.8041	2760	2720	3880	2800	3360	2560	2600
43.8258	3020	3240	2880	3080	2740	2800	2780
43.8475	3100	3220	2960	2440	3300	2960	2660
43.8693	2960	3160	2860	2580	2820	3040	2640
43.891	2860	3420	3200	2820	3380	3080	2640
43.9127	2640	3460	3180	2880	3000	2760	3320
43.9344	2720	3300	2840	2960	2820	2920	2940
43.9562	2760	3200	2960	2980	3040	2920	2900
43.9779	2960	3360	2580	2760	3420	2840	2560
43.9997	2600	2880	2980	2580	2740	3120	2380
44.0214	3100	3220	2920	2740	3280	3340	2600
44.0431	2880	2820	2980	3060	3180	2600	2620
44.0648	2420	3440	3080	3160	2900	2500	2160
44.0866	2440	2820	3280	2620	3040	2440	2700
44.1083	2640	3400	3060	2340	3400	2740	2580
44.13	3080	3160	2580	3400	2920	2980	2580
44.1518	2820	3240	3240	2700	3080	2740	2780
44.1735	2940	2860	2560	2560	3580	2880	1980
44.1953	2980	3220	3080	2640	2960	2660	2640
44.217	2760	3360	3060	3260	3120	2740	2460
44.2387	2520	3540	2840	2880	2760	3140	3080
44.2604	2680	3120	3000	2480	2920	2960	2940
44.2822	2820	2840	2720	2940	2880	2640	2720
44.3039	2240	2920	2860	2860	2740	2600	2660
44.3257	2720	2960	2960	2740	2720	2740	2260
44.3474	2720	2880	2700	2760	2960	2660	2020
44.3691	2700	3360	2580	2800	3000	2480	2480
44.3908	2520	2540	2800	2900	2940	2720	2520
44.4126	2700	2740	2900	2960	2740	2580	2440
44.4343	2660	3220	2700	2400	2620	2760	2560
44.456	2540	3380	2580	2560	2940	2760	2160
44.4778	2400	3400	3280	2240	3060	2440	2580
44.4995	2660	3120	2760	2620	3160	2800	2860
44.5212	2520	2980	3040	2620	2600	2620	2300
44.543	2720	2960	2860	3120	2640	2880	2580
44.5647	2600	2900	3120	2940	2940	2260	2820
44.5864	2960	3100	2840	2340	2700	2600	2360
44.6082	2380	2860	2800	2560	2920	3040	2460
44.6299	2600	2700	2800	2580	3060	2900	2320
44.6516	2660	3240	2920	2780	2620	2880	2160
44.6734	2580	2800	2840	2980	2760	2480	2220
44.6951	2460	2920	2320	2720	2980	2520	2540
44.7168	2480	3100	2800	2800	3180	3180	2560
44.7386	2600	2760	2520	2980	2800	2940	2380
44.7603	2320	2940	2540	2880	2660	2660	2360
44.782	2100	2960	2400	2300	2540	2580	2280
44.8038	2260	2620	2720	2620	3120	2180	2360
44.8255	2560	2740	2780	2720	2660	2620	2460
44.8472	2580	2600	2980	2820	3220	2600	2400
44.869	2500	2900	2760	2180	2480	2780	2080
44.8907	2600	2760	2640	2980	3120	2700	2720
44.9124	2660	2840	2900	2440	3440	2460	2640
44.9342	2660	3080	2720	2540	2740	2860	2660
44.9559	2120	3040	2580	2700	2960	2460	2140
44.9776	2440	2580	2620	2760	2840	2640	2720
44.9994	2340	2620	2860	2920	3040	2420	2620
45.0211	2800	2760	2980	3180	2760	2900	2600
45.0428	2180	3140	2960	3200	2960	2400	2380
45.0646	2420	2800	2620	2740	2840	2260	2540
45.0863	2420	2660	2780	2880	2440	2460	2860
45.108	2460	3440	2860	2680	2820	2880	2260
45.1298	2180	2720	3080	3000	2500	2560	2380
45.1515	2800	2920	3020	2420	2820	2640	2700
45.1732	2400	3160	2960	2900	2900	2720	2520
45.195	2320	2640	3000	2640	3060	2640	2200
45.2167	2760	2660	2600	2220	2860	2980	2680
45.2384	2700	2560	2940	2940	3360	2100	2460
45.2602	2680	3140	2680	2700	2920	2460	2600
45.2819	2660	2900	2580	2780	3100	2480	2880
45.3036	2480	2720	2660	3280	2960	2880	2360
45.3254	1980	2620	2820	2580	3060	2520	2900
45.3471	2640	2980	2440	2720	2680	2920	2460
45.3688	2320	2260	2600	2520	2780	2680	2700
45.3906	2480	3100	2580	2540	3380	2500	2660
45.4123	2460	3200	2400	2560	2840	2560	2420
45.434	2300	2920	2440	2280	2920	2900	2320
45.4558	2200	2840	3040	3120	2740	2680	2400
45.4775	2680	2660	2900	2520	2700	2820	2780
45.4992	1900	3160	2620	2660	3080	2780	2620
45.5209	2740	3020	3140	2860	3260	2940	2480
45.5427	2360	2860	2760	2580	3200	3040	2440
45.5644	2380	3120	2980	2720	3220	2980	2140
45.5862	2380	2940	3100	2960	2900	2780	3100
45.6079	2240	3040	3040	2200	2740	2900	2800
45.6296	2500	3060	2760	2720	2880	2620	2400
45.6514	2380	2760	2700	2620	3000	2520	3060
45.6731	2260	2800	2860	2980	2720	2600	2560
45.6948	2600	2620	3020	2960	2880	2700	2240
45.7165	2800	2960	2900	2300	2640	2740	2460
45.7383	2320	2940	2700	3020	2900	2860	2120
45.76	2320	3000	2420	3260	2500	2900	2820
45.7818	2300	2940	2360	3160	2760	3000	2580
45.8035	2420	2600	2840	3200	3080	2760	2800
45.8252	2440	2880	2740	2680	2760	2540	2520
45.8469	2740	2620	2500	3020	3000	2760	2820
45.8687	2360	2940	2620	2520	3080	3000	2720
45.8904	2480	2660	2900	2760	3380	3000	2900
45.9121	2600	2800	2760	3340	3020	2420	2720
45.9339	2360	3320	2780	2780	3240	2880	2640
45.9556	2380	2780	3060	2780	3160	2380	2700
45.9774	2280	2640	3040	2600	3400	3160	2860
45.9991	2480	3180	2960	3040	2840	3340	2820
46.0208	2600	2860	2820	2680	2880	3040	2100
46.0425	2460	3120	2460	2840	2980	2960	2500
46.0643	2300	2840	2520	2740	2680	3120	2380
46.086	2400	2480	2760	2680	2900	2880	2880
46.1077	2280	2920	2600	2420	3300	3100	2880
46.1295	2800	2820	2700	2580	2780	3340	2640
46.1512	2260	2560	2500	3220	2840	2860	2540
46.1729	2700	2880	3120	3380	3200	2700	2460
46.1947	2700	2980	3120	3320	2940	2860	2860
46.2164	2640	2880	2600	2800	3300	3120	2940
46.2381	2420	2600	2860	2620	2660	2960	3120
46.2599	2620	2540	2660	3080	3260	2780	3180
46.2816	2380	2860	2620	3040	3080	2920	2980
46.3033	2300	2420	2860	3080	3620	3280	2840
46.3251	2380	2600	2560	2960	3260	3100	2800
46.3468	2840	2520	2740	3000	3400	3020	2880
46.3685	2340	2940	2540	2880	2920	3180	3200
46.3903	2300	2920	2840	3400	3600	3120	2780
46.412	2680	3180	2920	2960	3040	3440	3580
46.4337	2060	2880	3040	2480	3220	2840	3060
46.4555	2620	3120	3180	3080	2780	3620	2980
46.4772	3080	2620	3000	3000	3200	3160	3640
46.4989	2680	3040	3040	2920	3260	3420	3440
46.5207	2580	2720	3200	3120	3140	3040	3620
46.5424	2660	2980	3440	3200	4000	3860	4140
46.5641	2680	2980	2780	3140	2680	3620	3220
46.5859	3000	2860	3120	3360	3600	3220	3440
46.6076	2820	2940	3280	3560	3600	3360	3540
46.6293	2480	3060	3140	3660	3440	3680	3540
46.6511	2780	2840	3040	3300	3380	3680	3720
46.6728	3100	3300	3120	2980	3400	3760	3700
46.6945	2660	2700	3240	3420	2920	3620	3880
46.7163	3060	2720	3140	3780	4280	3520	4260
46.738	2480	2720	3320	3560	3820	3720	3720
46.7597	2700	2720	3420	3480	3780	3840	3900
46.7815	2480	3080	3000	3400	3660	3840	3620
46.8032	2560	2800	3340	3500	3240	3440	3700
46.8249	2940	2760	3200	4240	3640	4260	4020
46.8467	2540	2660	3040	4060	3760	3660	3340
46.8684	2620	2760	2800	3840	3760	3640	4560
46.8901	2800	2960	3000	3520	3600	3940	3780
46.9119	2680	2820	3240	3820	4240	3920	4320
46.9336	3160	2940	3420	3820	3520	3900	4580
46.9553	2960	2800	2980	3660	3920	4860	4940
46.9771	2600	2620	3460	3360	3920	3840	4340
46.9988	2640	2780	3260	3660	3900	4240	4700
47.0205	3220	3140	3400	4460	4180	3720	4920
47.0423	2160	2700	3360	4100	3740	4600	4900
47.064	2280	2940	3840	4500	3700	3860	4700
47.0857	2760	3020	3760	3700	3500	4760	4920
47.1075	2720	3060	3700	3760	3680	4220	5320
47.1292	2540	3000	3740	4160	4160	4520	5740
47.1509	2860	2720	3100	4440	4140	4700	5680
47.1726	2800	2780	3520	4020	4480	5360	5720
47.1944	2840	2760	3040	4660	4260	5400	5340
47.2161	2260	3060	3480	3960	3800	5420	5000
47.2379	2660	2700	3560	4100	4600	5700	5900
47.2596	2880	3000	3620	4740	4260	4920	5760
47.2813	2580	2420	3160	4960	4640	5160	5900
47.303	2220	3340	3320	4940	4800	5420	5920
47.3248	2420	2600	3720	5300	4900	5600	6780
47.3465	2080	3140	3840	4940	4380	5460	6500
47.3683	2620	2760	3320	4360	4960	5700	7260
47.39	2520	2940	4100	5520	4260	5960	6900
47.4117	2200	2700	3540	5620	5200	6360	7200
47.4335	2740	3040	4180	4820	5120	6260	8380
47.4552	2900	2920	3780	4520	4900	7280	8300
47.4769	2540	2440	3860	4880	5220	6700	9420
47.4986	2620	3020	3460	4360	5120	7040	8920
47.5204	3240	3200	4260	4880	4660	7400	9180
47.5421	3680	2740	4300	5440	4860	7020	7980
47.5639	3160	2660	4100	5280	5140	7740	8020
47.5856	3740	2900	4240	5420	5780	6960	7740
47.6073	3920	3100	3960	4780	5360	8140	9120
47.629	3940	3200	4300	4620	5960	6820	7860
47.6508	4100	2680	4180	5460	5520	7260	7840
47.6725	4280	2480	3920	4760	4620	7160	7640
47.6942	4120	2740	4120	4740	4680	6020	7900
47.716	4060	3020	4280	4920	5020	6800	6520
47.7377	3360	3200	3940	5300	4800	6840	6660
47.7594	3700	2580	3500	4660	4200	6500	6780
47.7812	3580	3020	4200	5180	4920	6460	6120
47.8029	2780	2800	3620	5020	4860	6780	6120
47.8246	3240	2600	3680	4440	4920	5400	6480
47.8464	2880	2760	3880	4600	4900	6360	5560
47.8681	2920	3100	4000	4460	4920	5240	6280
47.8898	3160	3000	3460	4340	4540	6000	5340
47.9116	2980	2760	3720	4440	4660	5820	5480
47.9333	3000	3360	3240	4120	4220	5480	5740
47.955	2560	2940	3420	4400	4780	5500	5140
47.9768	2040	2940	3560	4140	3980	5280	5500
47.9985	2520	3080	3580	4260	4060	4840	5400
48.0202	2220	2260	3480	4220	4100	4760	4780
48.042	2460	2780	3500	4080	3820	5260	5200
48.0637	2520	2820	3200	4120	4140	4460	5160
48.0854	2500	2660	3360	3740	4240	4700	4800
48.1072	2620	2960	2920	3560	3360	4440	4300
48.1289	2740	2720	3480	4000	3640	4540	4720
48.1506	2560	2880	3660	3840	4000	4280	4660
48.1724	3340	3060	3840	3780	4120	5460	4920
48.1941	2760	2860	2840	3440	3540	4220	4320
48.2158	2840	2840	3200	3780	3560	4180	4540
48.2376	2800	2860	3520	3580	4380	3660	3940
48.2593	2160	2460	3280	4000	3900	4640	3880
48.281	2260	2680	3200	3220	3580	4260	3840
48.3028	3180	2440	3460	3540	3740	4260	3880
48.3245	2540	3040	3340	3060	3780	3920	4180
48.3462	2560	2820	3060	3560	3640	4120	4220
48.368	2600	2620	2940	3460	3420	4300	3960
48.3897	2960	2760	2300	3600	3480	3880	4160
48.4114	2840	2960	2980	3400	3560	4060	4100
48.4332	2340	2800	2940	3620	3220	3260	3900
[truncated: 1,452 more rows]
