# Supplementary material for: Chabazite-supported ZnO and CeO2 nanoparticles with structural stability and enhanced antibacterial action
Source: PLoS One. 2026 Mar 13;21(3):e0344459. doi: 10.1371/journal.pone.0344459 (PMC12987442; doi:10.1371/journal.pone.0344459)
Supplement: S2 Data — Data used from the samples used. (XLSX) [file pone.0344459.s002.xlsx]

## Sheet: Hoja1
Wavenumber (cm-1)	CHA	ZC01	ZC05	ZC10	ZC15	ZC20	ZC25
399.193	1008.48	1007.45	1021.17	998.145	998.145	1003.35	1018.97
401.121	1010.97	1010.4	1024.72	1000.78	1000.78	1003.51	1017.42
403.05	1011.44	1011.91	1025.45	1002.4	1002.4	1002.2	1015.14
404.978	1009.45	1011.05	1022.96	1002.31	1002.31	999.485	1011.96
406.906	1006.04	1008.64	1018.89	1001.07	1001.07	996.418	1008.71
408.835	1002.47	1006.07	1015.11	999.649	999.649	994.047	1006.28
410.763	999.519	1004.47	1012.73	998.73	998.73	993.01	1005.17
412.692	997.935	1004.64	1012.09	998.738	998.738	993.369	1005.24
414.62	996.181	1005.02	1011.86	999.09	999.09	994.445	1006.13
416.549	994.557	1006.05	1011.6	999.544	999.544	995.866	1007.1
418.477	992.818	1006.44	1010.39	999.523	999.523	996.594	1007.28
420.406	990.995	1006.14	1007.62	998.611	998.611	996.388	1006.37
422.334	989.519	1005.24	1004.34	997.494	997.494	995.636	1005.13
424.263	988.889	1004.51	1001.81	996.676	996.676	994.898	1004.23
426.191	989.142	1004.39	1000.58	996.402	996.402	994.587	1004.16
428.12	990.105	1005.02	1000.64	996.568	996.568	994.745	1004.83
430.048	991.549	1006.13	1001.55	996.981	996.981	995.15	1005.85
431.977	993.148	1007.09	1002.64	997.157	997.157	995.31	1006.61
433.905	994.361	1007.21	1002.92	997.169	997.169	995.184	1006.86
435.834	995.039	1006.31	1002.53	996.477	996.477	994.469	1006.3
437.762	995.479	1004.79	1001.74	995.702	995.702	993.555	1005.24
439.69	995.9	1003.19	1001.03	995.239	995.239	992.797	1004.09
441.619	996.466	1002.24	1001	995.437	995.437	992.599	1003.3
443.547	997.184	1001.9	1001.57	996.281	996.281	992.862	1002.91
445.476	997.35	1001.19	1001.32	996.287	996.287	992.765	1002.06
447.404	997.005	1000.44	1001.26	996.249	996.249	992.481	1001.32
449.333	996.321	1000.18	1001.29	996.696	996.696	992.407	1000.57
451.261	994.996	999.601	1000.82	996.586	996.586	991.946	999.435
453.19	993.365	998.433	999.966	996.123	996.123	991.102	998.04
455.118	992.129	997.75	999.332	995.737	995.737	990.495	996.88
457.047	991.077	997.576	998.724	995.758	995.758	990.429	995.866
458.975	990.47	997.633	998.466	995.831	995.831	990.557	995.105
460.904	990.139	998.04	998.347	995.87	995.87	990.891	994.512
462.832	989.768	998.033	997.956	995.541	995.541	990.917	993.843
464.76	989.222	998.197	997.333	994.675	994.675	990.79	993.152
466.689	988.424	998.058	996.417	993.356	993.356	990.282	992.401
468.617	987.434	997.73	995.354	991.983	991.983	989.591	991.715
470.546	986.334	997.316	994.293	990.994	990.994	989.022	991.355
472.474	985.161	996.584	993.647	990.06	990.06	988.307	991.345
474.403	985.356	996.655	993.857	990.066	990.066	988.023	991.604
476.331	984.4	996.679	993.836	989.736	989.736	987.94	991.99
478.26	983.422	996.069	993.673	989.783	989.783	987.837	992.405
480.188	982.708	995.327	993.577	989.689	989.689	987.567	992.574
482.117	982.019	994.173	993.22	989.59	989.59	987.34	992.974
484.045	981.429	993.233	992.716	989.666	989.666	987.316	993.397
485.974	981.453	992.567	992.313	990.293	990.293	987.475	994.119
487.902	981.756	992.453	992.221	991.101	991.101	987.816	995.037
489.831	982.326	992.802	992.483	992.011	992.011	988.216	996.136
491.759	983.182	993.683	992.99	993.069	993.069	988.748	997.274
493.688	984.147	994.755	993.588	993.946	993.946	989.162	998.167
495.616	985.067	995.753	994.038	994.518	994.518	989.363	998.556
497.544	985.24	995.294	994.018	994.562	994.562	988.736	998.19
499.473	984.846	995.392	993.606	993.941	993.941	988.349	997.488
501.401	984.462	995.122	992.889	993.636	993.636	988.067	996.695
503.33	983.986	994.894	992.196	1003.91	993.299	987.736	995.617
505.258	983.726	994.817	991.616	1003.21	993.219	987.489	994.48
507.187	983.233	994.726	990.904	1002.48	993.117	987.35	993.374
509.115	983.066	994.389	990.323	1001.71	992.875	987.032	992.232
511.044	982.105	993.711	989.294	1000.55	992.154	986.67	990.929
512.972	980.67	992.662	988.269	999.525	991.26	986.216	989.581
514.901	979.808	991.343	987.529	998.498	990.643	985.531	988.227
516.829	977.711	988.916	985.767	996.589	988.467	984.093	986.146
518.758	975.586	986.272	983.961	994.83	986.381	982.456	983.916
520.686	974.372	983.96	982.197	993.437	984.631	980.561	981.283
522.615	972.391	981.595	979.651	991.619	982.654	978.727	978.646
524.543	970.256	978.769	977.7	989.816	980.779	976.484	976.023
526.471	967.407	976.216	974.685	987.18	978.459	974.428	973.473
528.4	965.682	974.1	972.237	984.665	976.393	972.039	970.733
530.328	963.974	972.113	969.895	981.94	974.259	969.528	968.069
532.257	962.146	970.188	967.658	979.125	972.072	966.909	965.487
534.185	960.084	968.25	965.483	976.319	969.849	964.188	962.959
536.114	957.746	966.263	963.313	973.578	967.602	961.397	960.463
538.042	955.169	964.238	961.1	970.928	965.357	958.626	958.011
539.971	952.5	962.206	958.906	968.412	963.175	955.989	955.646
541.899	949.91	960.231	956.813	966.057	961.123	953.601	953.419
543.828	947.536	958.385	954.881	963.874	959.245	951.549	951.352
545.756	945.425	956.715	953.124	961.84	957.536	949.834	949.414
547.685	943.544	955.227	951.512	959.923	955.954	948.383	947.543
549.613	941.825	953.902	950.001	958.085	954.444	947.092	945.677
551.542	940.215	952.713	948.566	956.306	952.969	945.876	943.797
553.47	938.713	951.631	947.213	954.591	951.525	944.694	941.944
555.398	937.349	950.632	945.975	952.966	950.145	943.55	940.209
557.327	936.152	949.687	944.883	951.45	948.875	942.468	938.684
559.255	935.112	948.765	943.929	950.044	947.734	941.465	937.414
561.184	934.169	947.828	943.059	948.711	946.702	940.524	936.38
563.112	933.232	946.85	942.181	947.395	945.713	939.597	935.505
565.041	932.445	945.991	941.478	946.811	944.508	938.433	934.444
566.969	931.282	944.869	940.288	945.264	943.366	937.379	933.665
568.898	930.802	943.895	939.317	943.999	942.271	936.013	932.64
570.826	929.558	942.651	937.798	942.361	940.731	934.609	931.683
572.755	928.201	941.246	936.072	940.58	938.952	933.037	930.623
574.683	926.755	939.621	934.171	938.639	936.956	931.272	929.396
576.612	925.17	937.708	932.09	936.493	934.747	929.3	927.929
578.54	923.39	935.476	929.817	934.105	932.323	927.119	926.173
580.468	921.401	932.952	927.361	931.478	929.702	924.756	924.133
582.397	919.263	930.228	924.783	928.677	926.937	922.285	921.888
584.325	917.102	927.452	922.202	925.824	924.123	919.812	919.573
586.254	915.054	924.78	919.755	923.052	921.375	917.438	917.33
588.182	913.213	922.405	917.592	920.463	918.764	915.194	915.224
590.111	911.633	920.358	915.758	918.127	916.378	913.139	913.337
592.039	910.286	918.664	914.259	916.032	914.213	911.24	911.638
593.968	909.102	917.307	913.055	914.122	912.222	909.433	910.053
595.896	908.015	916.257	912.098	912.336	910.348	907.673	908.514
597.825	906.995	915.492	911.355	910.642	908.556	905.948	906.99
599.753	906.071	915.01	910.824	909.06	906.848	904.3	905.51
601.682	905.308	914.816	910.519	907.647	905.261	902.803	904.136
603.61	904.778	914.897	910.444	906.464	903.836	901.527	902.937
605.539	904.53	915.21	910.576	905.563	902.607	900.514	901.961
607.467	904.567	915.682	910.855	904.957	901.578	899.765	901.21
609.395	904.856	916.214	911.205	904.627	900.734	899.247	900.648
611.324	905.346	916.702	911.548	904.547	900.065	898.928	900.237
613.252	906.002	917.057	911.838	904.701	899.594	898.807	899.963
615.181	906.81	917.215	912.064	905.092	899.375	898.923	899.858
617.109	907.764	917.144	912.247	905.726	899.476	899.334	899.981
619.038	908.841	916.846	912.405	906.583	899.93	900.065	900.377
620.966	909.989	916.353	912.544	907.609	900.715	901.087	901.05
622.895	911.134	915.717	912.648	908.731	901.758	902.326	901.959
624.823	912.214	915.007	912.705	909.888	902.977	903.692	903.043
626.752	913.182	914.294	912.712	911.043	904.304	905.112	904.246
628.68	914.014	913.648	912.686	912.184	905.695	906.536	905.524
630.609	914.7	913.121	912.659	913.305	907.121	907.933	906.839
632.537	915.224	912.74	912.655	914.382	908.54	909.266	908.144
634.466	915.562	912.499	912.68	915.367	909.889	910.477	909.364
636.394	915.687	912.365	912.719	916.198	911.09	911.504	910.417
638.322	915.558	912.284	912.732	916.799	912.048	912.27	911.21
640.251	915.142	912.197	912.666	917.11	912.688	912.717	911.67
642.179	914.42	912.049	912.476	917.101	912.965	912.817	911.764
644.108	913.394	911.785	912.122	916.769	912.869	912.574	911.491
646.036	912.099	911.355	911.584	916.146	912.432	912.035	910.899
647.965	910.606	910.712	910.858	915.293	911.725	911.276	910.069
649.893	909.028	909.832	909.961	914.292	910.848	910.398	909.11
651.822	907.501	908.723	908.938	913.234	909.915	909.507	908.135
653.75	906.167	907.448	907.857	912.211	909.035	908.695	907.246
655.679	905.157	906.115	906.806	911.302	908.296	908.029	906.519
657.607	904.563	904.859	905.877	910.563	907.755	907.542	905.999
659.536	904.426	903.814	905.147	910.019	907.426	907.23	905.69
661.464	904.724	903.077	904.664	909.663	907.286	907.058	905.562
663.393	905.363	902.678	904.421	909.448	907.27	906.96	905.549
665.321	906.191	902.561	904.357	909.298	907.289	906.861	905.565
667.25	907.03	902.591	904.361	909.129	907.257	906.697	905.528
669.178	907.714	902.591	904.303	908.869	907.111	906.428	905.379
671.106	908.151	902.413	904.088	908.489	906.844	906.064	905.11
673.035	908.344	901.996	903.692	908.011	906.5	905.652	904.759
674.963	908.388	901.376	903.168	907.508	906.165	905.272	904.409
676.892	908.42	900.654	902.614	907.068	905.936	905.006	904.15
678.82	908.557	899.931	902.126	906.769	905.89	904.917	904.058
680.749	908.861	899.267	901.756	906.649	906.061	905.03	904.167
682.677	909.314	898.669	901.502	906.699	906.429	905.326	904.465
684.606	909.833	898.097	901.314	906.868	906.932	905.745	904.894
686.534	910.311	897.497	901.124	907.087	907.486	906.211	905.378
688.463	910.65	896.833	900.876	907.289	908.006	906.652	905.84
690.391	910.797	896.102	900.544	907.432	908.436	907.014	906.223
692.32	910.745	895.337	900.141	907.501	908.751	907.272	906.504
694.248	910.522	894.584	899.699	907.499	908.952	907.425	906.678
696.177	910.161	893.888	899.249	907.433	909.048	907.475	906.749
698.105	909.679	893.277	898.811	907.299	909.044	907.421	906.713
700.033	909.065	892.76	898.383	907.08	908.928	907.249	906.552
701.962	908.29	892.343	897.953	906.749	908.683	906.935	906.237
703.89	907.324	892.039	897.515	906.285	908.29	906.462	905.744
705.819	906.148	891.867	897.071	905.684	907.749	905.823	905.065
707.747	904.765	891.853	896.638	904.959	907.077	905.034	904.212
709.676	903.196	892.013	896.233	904.14	906.311	904.127	903.217
711.604	901.474	892.345	895.87	903.266	905.501	903.15	902.13
713.533	899.628	892.815	895.54	902.371	904.695	902.152	901.001
715.461	897.69	893.365	895.22	901.484	903.935	901.184	899.882
717.39	895.71	893.933	894.882	900.639	903.268	900.298	898.831
719.318	893.752	894.466	894.509	899.875	902.734	899.551	897.908
721.247	891.918	894.944	894.113	899.245	902.384	899.003	897.182
723.175	890.334	895.384	893.74	898.817	902.273	898.717	896.726
725.104	889.125	895.832	893.455	898.659	902.449	898.747	896.608
727.032	888.407	896.348	893.34	898.831	902.951	899.134	896.876
728.96	888.255	896.987	893.464	899.371	903.794	899.896	897.557
730.889	888.694	897.787	893.875	900.29	904.974	901.028	898.646
732.817	889.703	898.765	894.601	901.574	906.461	902.506	900.113
734.746	891.231	899.926	895.649	903.193	908.22	904.294	901.915
736.674	893.206	901.26	897.012	905.106	910.207	906.351	904.001
738.603	895.548	902.757	898.674	907.269	912.38	908.631	906.316
740.531	898.176	904.402	900.61	909.633	914.701	911.089	908.807
742.46	901.011	906.173	902.784	912.147	917.126	913.673	911.417
744.388	903.965	908.044	905.141	914.75	919.607	916.322	914.08
746.317	906.947	909.983	907.616	917.376	922.088	918.97	916.73
748.245	909.875	911.955	910.138	919.959	924.513	921.555	919.302
750.174	912.675	913.93	912.636	922.441	926.831	924.021	921.739
752.102	915.298	915.887	915.06	924.78	929.01	926.331	924.007
754.03	917.723	917.816	917.376	926.957	931.034	928.471	926.094
755.959	919.952	919.711	919.569	928.969	932.906	930.444	928.004
757.888	922.003	921.571	921.641	930.827	934.639	932.26	929.755
759.816	923.89	923.39	923.592	932.543	936.247	933.931	931.36
761.744	925.61	925.174	925.428	934.112	937.72	935.444	932.811
763.673	927.179	926.89	927.137	935.548	939.071	936.816	934.125
765.601	928.614	928.534	928.725	936.861	940.306	938.052	935.308
767.53	929.938	930.106	930.201	938.067	941.435	939.168	936.375
769.458	931.176	931.611	931.579	939.183	942.465	940.179	937.339
771.387	932.35	933.056	932.875	940.224	943.409	941.103	938.22
773.315	933.476	934.447	934.103	941.205	944.276	941.955	939.031
775.244	934.561	935.783	935.272	942.131	945.072	942.748	939.782
777.172	935.604	937.059	936.383	943.003	945.797	943.483	940.473
779.101	936.596	938.266	937.434	943.814	946.45	944.157	941.1
781.029	937.528	939.399	938.419	944.558	947.026	944.762	941.654
782.957	938.39	940.453	939.333	945.225	947.523	945.29	942.127
784.886	939.178	941.427	940.175	945.811	947.94	945.734	942.516
786.814	939.89	942.321	940.944	946.312	948.278	946.088	942.818
788.743	940.524	943.134	941.636	946.725	948.538	946.35	943.032
790.671	941.08	943.858	942.246	947.046	948.715	946.513	943.155
792.6	941.553	944.483	942.763	947.27	948.801	946.573	943.178
794.528	941.942	944.997	943.173	947.389	948.783	946.523	943.092
796.457	942.245	945.387	943.463	947.396	948.647	946.356	942.886
798.385	942.463	945.646	943.627	947.287	948.383	946.069	942.556
800.314	942.6	945.77	943.663	947.058	947.984	945.662	942.1
802.242	942.659	945.753	943.572	946.706	947.45	945.133	941.519
804.171	942.642	945.589	943.345	946.224	946.778	944.481	940.804
806.099	942.548	945.268	942.966	945.602	945.964	943.696	939.935
808.028	942.374	944.773	942.401	944.82	944.998	942.761	938.875
809.956	942.113	944.087	941.609	943.854	943.864	941.653	937.576
811.885	941.764	943.196	940.548	942.679	942.547	940.348	935.991
813.813	941.329	942.096	939.197	941.285	941.042	938.835	934.102
815.741	940.811	940.795	937.568	939.68	939.363	937.126	931.931
817.67	940.215	939.314	935.713	937.903	937.551	935.264	929.56
819.598	939.543	937.689	933.72	936.018	935.667	933.319	927.112
821.527	938.795	935.96	931.705	934.112	933.789	931.385	924.744
823.455	937.966	934.172	929.785	932.281	931.991	929.558	922.61
825.384	937.05	932.364	928.052	930.6	930.326	927.912	920.814
827.312	936.044	930.563	926.561	929.119	928.816	926.484	919.396
829.241	934.957	928.788	925.316	927.842	927.44	925.266	918.318
831.169	933.795	927.036	924.269	926.727	926.144	924.2	917.472
833.098	932.572	925.289	923.336	925.687	924.836	923.184	916.7
835.026	931.297	923.52	922.409	924.614	923.419	922.1	915.832
836.955	929.976	921.697	921.391	923.402	921.805	920.838	914.729
838.883	928.61	919.789	920.199	921.964	919.925	919.309	913.293
840.812	927.194	917.779	918.788	920.248	917.749	917.47	911.486
842.74	925.725	915.662	917.15	918.247	915.282	915.316	909.325
844.668	924.202	913.449	915.309	915.992	912.558	912.884	906.868
846.597	922.624	911.159	913.305	913.534	909.628	910.227	904.185
848.525	920.99	908.811	911.185	910.931	906.544	907.404	901.345
850.454	919.3	906.42	908.99	908.236	903.354	904.469	898.405
852.382	917.547	903.995	906.746	905.485	900.093	901.458	895.402
854.311	915.721	901.533	904.466	902.699	896.782	898.395	892.36
856.239	913.81	899.031	902.154	899.893	893.441	895.294	889.296
858.168	911.804	896.484	899.809	897.076	890.086	892.169	886.229
860.096	909.697	893.888	897.431	894.261	886.743	889.037	883.177
862.025	907.488	891.24	895.019	891.465	883.441	885.919	880.163
863.953	905.174	888.537	892.571	888.704	880.214	882.837	877.208
865.882	902.753	885.77	890.082	885.991	877.098	879.815	874.334
867.81	900.218	882.926	887.543	883.334	874.126	876.873	871.557
869.739	897.557	879.991	884.94	880.734	871.33	874.029	868.898
871.667	894.759	876.951	882.26	878.194	868.744	871.301	866.378
873.596	891.812	873.797	879.493	875.717	866.403	868.712	864.025
875.524	888.713	870.525	876.636	873.308	864.336	866.28	861.863
877.452	885.461	867.133	873.688	870.97	862.565	864.021	859.913
879.381	882.055	863.619	870.648	868.702	861.091	861.938	858.177
881.309	878.493	859.974	867.511	866.491	859.891	860.017	856.642
883.238	874.766	856.184	864.266	864.314	858.919	858.228	855.274
885.166	870.859	852.235	860.897	862.142	858.107	856.531	854.028
887.095	866.754	848.115	857.389	859.948	857.384	854.884	852.853
889.023	862.437	843.822	853.732	857.714	856.681	853.247	851.702
890.952	857.896	839.361	849.921	855.433	855.945	851.594	850.537
892.88	853.124	834.749	845.956	853.113	855.143	849.911	849.328
894.808	848.112	830.001	841.839	850.767	854.26	848.196	848.051
896.737	842.851	825.133	837.568	848.411	853.296	846.45	846.693
898.665	837.321	820.155	833.139	846.057	852.264	844.683	845.243
900.594	831.497	815.077	828.543	843.712	851.186	842.903	843.7
902.522	825.356	809.908	823.776	841.38	850.087	841.125	842.071
904.451	818.879	804.668	818.839	839.063	849.001	839.361	840.37
906.379	812.062	799.385	813.745	836.756	847.957	837.622	838.61
908.308	804.915	794.087	808.51	834.448	846.977	835.911	836.8
910.236	797.461	788.804	803.153	832.113	846.061	834.212	834.931
912.165	789.735	783.559	797.69	829.709	845.187	832.488	832.975
914.093	781.78	778.363	792.13	827.178	844.306	830.685	830.882
916.022	773.647	773.226	786.48	824.452	843.345	828.731	828.59
917.95	765.406	768.153	780.75	821.461	842.212	826.545	826.026
919.879	757.136	763.16	774.963	818.145	840.82	824.056	823.127
921.807	748.939	758.271	769.152	814.46	839.078	821.199	819.833
923.736	740.931	753.514	763.364	810.38	836.906	817.924	816.101
925.664	733.22	748.916	757.644	805.899	834.244	814.197	811.903
927.592	725.909	744.497	752.038	801.027	831.045	809.999	807.226
929.521	719.079	740.271	746.581	795.793	827.285	805.329	802.078
931.449	712.785	736.242	741.3	790.242	822.967	800.209	796.492
933.378	707.066	732.418	736.224	784.447	818.123	794.687	790.528
935.306	701.946	728.812	731.386	778.497	812.819	788.838	784.274
937.235	697.438	725.441	726.821	772.5	807.147	782.758	777.836
939.163	693.545	722.325	722.568	766.576	801.228	776.563	771.338
941.092	690.252	719.476	718.657	760.832	795.183	770.369	764.897
943.02	687.53	716.895	715.105	755.365	789.135	764.282	758.62
944.949	685.331	714.572	711.914	750.246	783.195	758.396	752.597
946.877	683.6	712.49	709.071	745.526	777.457	752.782	746.9
948.806	682.284	710.636	706.561	741.233	771.996	747.499	741.583
950.734	681.341	709.004	704.372	737.391	766.883	742.598	736.696
952.663	680.744	707.595	702.497	734.012	762.169	738.119	732.278
954.591	680.475	706.414	700.937	731.102	757.899	734.094	728.354
956.519	680.522	705.462	699.689	728.655	754.099	730.541	724.935
958.448	680.869	704.729	698.743	726.65	750.775	727.46	722.014
960.376	681.494	704.196	698.079	725.055	747.918	724.835	719.564
962.305	682.371	703.84	697.671	723.831	745.5	722.639	717.552
964.233	683.479	703.645	697.497	722.94	743.496	720.844	715.944
966.162	684.807	703.602	697.54	722.353	741.877	719.427	714.713
968.09	686.355	703.714	697.796	722.049	740.624	718.37	713.838
970.019	688.128	703.986	698.263	722.011	739.719	717.659	713.302
971.947	690.131	704.418	698.936	722.221	739.14	717.274	713.08
973.876	692.364	705.002	699.808	722.652	738.862	717.191	713.143
975.804	694.818	705.721	700.862	723.276	738.852	717.376	713.456
977.733	697.484	706.557	702.084	724.062	739.075	717.796	713.986
979.661	700.36	707.499	703.461	724.987	739.5	718.423	714.708
981.59	703.453	708.55	704.994	726.041	740.108	719.242	715.612
983.518	706.781	709.72	706.694	727.225	740.889	720.249	716.699
985.447	710.369	711.025	708.574	728.545	741.843	721.444	717.971
987.375	714.236	712.477	710.644	730.006	742.967	722.83	719.429
989.303	718.398	714.076	712.905	731.606	744.259	724.399	721.068
991.232	722.858	715.818	715.349	733.341	745.708	726.143	722.876
993.16	727.613	717.697	717.965	735.202	747.304	728.052	724.847
995.089	732.657	719.713	720.745	737.189	749.043	730.121	726.982
997.017	737.988	721.876	723.692	739.311	750.924	732.357	729.293
998.946	743.6	724.204	726.818	741.584	752.957	734.771	731.802
1000.87	749.479	726.714	730.137	744.028	755.154	737.38	734.53
1002.8	755.603	729.421	733.66	746.657	757.524	740.196	737.492
1004.73	761.93	732.335	737.392	749.481	760.072	743.226	740.695
1006.66	768.4	735.461	741.329	752.507	762.798	746.471	744.143
1008.59	774.948	738.809	745.465	755.741	765.698	749.933	747.839
1010.52	781.503	742.396	749.794	759.191	768.775	753.615	751.79
1012.45	787.99	746.234	754.31	762.867	772.029	757.52	756
1014.37	794.343	750.324	759	766.769	775.462	761.641	760.457
1016.3	800.492	754.639	763.841	770.877	779.064	765.955	765.116
1018.23	806.368	759.115	768.79	775.146	782.812	770.413	769.898
1020.16	811.912	763.669	773.792	779.512	786.673	774.955	774.705
1022.09	817.073	768.213	778.789	783.907	790.605	779.511	779.439
1024.02	821.819	772.688	783.736	788.282	794.576	784.034	784.036
1025.94	826.147	777.087	788.615	792.62	798.572	788.507	788.49
1027.87	830.075	781.453	793.435	796.943	802.598	792.947	792.85
1029.8	833.639	785.858	798.221	801.295	806.67	797.392	797.201
1031.73	836.883	790.369	803	805.713	810.806	801.878	801.619
1033.66	839.843	795.009	807.776	810.208	815.006	806.416	806.138
1035.59	842.545	799.734	812.523	814.744	819.252	810.981	810.725
1037.52	845.003	804.445	817.189	819.25	823.502	815.514	815.285
1039.44	847.226	809.009	821.71	823.632	827.711	819.942	819.688
1041.37	849.228	813.309	826.035	827.813	831.841	824.205	823.826
1043.3	851.037	817.281	830.144	831.758	835.876	828.279	827.641
1045.23	852.701	820.933	834.052	835.481	839.826	832.183	831.153
1047.16	854.277	824.335	837.805	839.043	843.719	835.969	834.444
1049.09	855.832	827.602	841.463	842.532	847.589	839.713	837.646
1051.01	857.427	830.859	845.084	846.037	851.467	843.484	840.896
1052.94	859.104	834.2	848.701	849.62	855.366	847.329	844.293
1054.87	860.892	837.683	852.326	853.309	859.284	851.263	847.891
1056.8	862.797	841.321	855.944	857.097	863.202	855.27	851.688
1058.73	864.811	845.094	859.532	860.951	867.095	859.318	855.644
1060.66	866.911	848.966	863.059	864.825	870.936	863.361	859.698
1062.59	869.064	852.893	866.498	868.672	874.695	867.351	863.778
1064.51	871.229	856.834	869.826	872.447	878.345	871.247	867.821
1066.44	873.352	860.743	873.024	876.103	881.859	875.004	871.764
1068.37	875.378	864.575	876.071	879.6	885.208	878.582	875.548
1070.3	877.253	868.283	878.951	882.899	888.369	881.948	879.122
1072.23	878.929	871.827	881.652	885.97	891.324	885.074	882.441
1074.16	880.375	875.178	884.167	888.791	894.064	887.945	885.476
1076.08	881.573	878.322	886.503	891.36	896.595	890.561	888.215
1078.01	882.522	881.264	888.671	893.684	898.927	892.934	890.666
1079.94	883.23	884.019	890.691	895.785	901.079	895.082	892.851
1081.87	883.713	886.608	892.583	897.687	903.069	897.03	894.799
1083.8	883.989	889.057	894.368	899.417	904.918	898.804	896.544
1085.73	884.078	891.385	896.063	900.999	906.644	900.428	898.114
1087.65	884.002	893.612	897.684	902.457	908.264	901.926	899.537
1089.58	883.789	895.76	899.251	903.815	909.798	903.324	900.842
1091.51	883.473	897.848	900.78	905.097	911.265	904.648	902.055
1093.44	883.089	899.899	902.29	906.328	912.68	905.924	903.209
1095.37	882.682	901.934	903.796	907.53	914.061	907.176	904.332
1097.3	882.292	903.966	905.31	908.723	915.416	908.421	905.445
1099.23	881.961	906.002	906.838	909.916	916.752	909.67	906.565
1101.15	881.736	908.045	908.384	911.119	918.073	910.928	907.7
1103.08	881.657	910.093	909.947	912.334	919.383	912.199	908.854
1105.01	881.771	912.146	911.532	913.57	920.688	913.487	910.032
1106.94	882.125	914.209	913.146	914.837	922	914.801	911.243
1108.87	882.755	916.29	914.797	916.147	923.328	916.152	912.5
1110.8	883.695	918.396	916.494	917.514	924.683	917.55	913.817
1112.72	884.962	920.53	918.243	918.949	926.074	919.006	915.21
1114.65	886.557	922.69	920.046	920.456	927.505	920.524	916.684
1116.58	888.472	924.869	921.901	922.037	928.978	922.106	918.241
1118.51	890.689	927.059	923.806	923.688	930.496	923.752	919.878
1120.44	893.186	929.254	925.757	925.406	932.062	925.461	921.589
1122.37	895.936	931.452	927.756	927.191	933.677	927.233	923.373
1124.3	898.911	933.656	929.802	929.042	935.348	929.072	925.228
1126.22	902.084	935.869	931.896	930.961	937.077	930.978	927.156
1128.15	905.42	938.093	934.037	932.947	938.866	932.953	929.157
1130.08	908.887	940.327	936.221	934.998	940.713	934.995	931.229
1132.01	912.453	942.569	938.443	937.107	942.616	937.1	933.366
1133.94	916.09	944.814	940.697	939.267	944.574	939.265	935.561
1135.87	919.777	947.059	942.979	941.473	946.584	941.487	937.808
1137.8	923.499	949.302	945.288	943.72	948.646	943.764	940.101
1139.72	927.241	951.545	947.619	946.005	950.758	946.093	942.435
1141.65	930.99	953.787	949.971	948.325	952.917	948.47	944.806
1143.58	934.729	956.026	952.336	950.672	955.117	950.885	947.205
1145.51	938.438	958.255	954.705	953.038	957.348	953.324	949.618
1147.44	942.095	960.464	957.064	955.406	959.599	955.769	952.029
1149.37	945.679	962.642	959.402	957.762	961.857	958.201	954.418
1151.3	949.167	964.776	961.706	960.086	964.108	960.598	956.765
1153.22	952.541	966.858	963.966	962.364	966.336	962.943	959.051
1155.15	955.783	968.883	966.177	964.582	968.528	965.218	961.263
1157.08	958.876	970.847	968.331	966.725	970.664	967.409	963.388
1159.01	961.806	972.748	970.423	968.784	972.73	969.506	965.415
1160.94	964.561	974.582	972.444	970.746	974.709	971.497	967.333
1162.87	967.13	976.344	974.386	972.603	976.587	973.374	969.133
1164.79	969.509	978.027	976.24	974.346	978.358	975.131	970.807
1166.72	971.7	979.628	977.998	975.971	980.014	976.766	972.352
1168.65	973.71	981.144	979.656	977.479	981.558	978.281	973.769
1170.58	975.549	982.576	981.212	978.874	982.993	979.68	975.065
1172.51	977.233	983.925	982.67	980.167	984.326	980.971	976.253
1174.44	978.776	985.194	984.034	981.367	985.563	982.16	977.343
1176.37	980.19	986.383	985.307	982.483	986.711	983.256	978.345
1178.29	981.49	987.494	986.493	983.519	987.778	984.265	979.264
1180.22	982.685	988.524	987.596	984.481	988.769	985.191	980.102
1182.15	983.786	989.472	988.616	985.369	989.687	986.039	980.86
1184.08	984.802	990.343	989.557	986.186	990.538	986.813	981.54
1186.01	985.74	991.138	990.422	986.935	991.324	987.52	982.149
1187.94	986.608	991.863	991.215	987.621	992.05	988.166	982.694
1189.86	987.415	992.529	991.944	988.251	992.72	988.76	983.187
1191.79	988.169	993.143	992.618	988.834	993.336	989.308	983.636
1193.72	988.878	993.713	993.243	989.376	993.903	989.817	984.048
1195.65	989.546	994.244	993.823	989.881	994.423	990.29	984.427
1197.58	990.174	994.736	994.362	990.35	994.902	990.729	984.774
1199.51	990.762	995.192	994.859	990.785	995.344	991.134	985.09
1201.43	991.31	995.614	995.316	991.186	995.754	991.508	985.376
1203.36	991.821	996.003	995.735	991.557	996.137	991.853	985.637
1205.29	992.301	996.364	996.12	991.902	996.498	992.172	985.876
1207.22	992.754	996.7	996.479	992.225	996.841	992.471	986.098
1209.15	993.184	997.015	996.814	992.528	997.166	992.748	986.305
1211.08	993.593	997.309	997.127	992.812	997.473	993.006	986.495
1213.01	993.977	997.582	997.417	993.076	997.761	993.243	986.666
1214.93	994.335	997.835	997.681	993.315	998.028	993.459	986.814
1216.86	994.663	998.068	997.918	993.531	998.27	993.652	986.939
1218.79	994.96	998.286	998.13	993.723	998.488	993.823	987.042
1220.72	995.231	998.491	998.318	993.896	998.682	993.976	987.126
1222.65	995.481	998.687	998.488	994.055	998.854	994.114	987.195
1224.58	995.713	998.874	998.644	994.201	999.008	994.238	987.248
1226.51	995.934	999.051	998.788	994.336	999.144	994.349	987.287
1228.43	996.142	999.215	998.919	994.457	999.266	994.447	987.308
1230.36	996.337	999.364	999.035	994.561	999.374	994.529	987.311
1232.29	996.52	999.497	999.135	994.648	999.47	994.595	987.295
1234.22	996.689	999.617	999.218	994.717	999.555	994.645	987.263
1236.15	996.846	999.726	999.286	994.771	999.63	994.68	987.217
1238.08	996.994	999.827	999.342	994.815	999.695	994.701	987.159
1240	997.133	999.921	999.386	994.849	999.748	994.708	987.087
1241.93	997.262	1000	999.418	994.875	999.785	994.698	986.997
1243.86	997.377	1000.07	999.436	994.887	999.803	994.668	986.883
1245.79	997.474	1000.12	999.435	994.882	999.799	994.615	986.74
1247.72	997.55	1000.15	999.414	994.856	999.77	994.535	986.565
1249.65	997.603	1000.16	999.374	994.809	999.719	994.432	986.363
1251.58	997.638	1000.15	999.32	994.743	999.651	994.31	986.14
1253.5	997.659	1000.14	999.258	994.66	999.572	994.175	985.905
1255.43	997.672	1000.12	999.195	994.565	999.489	994.032	985.663
1257.36	997.682	1000.11	999.135	994.461	999.409	993.889	985.42
1259.29	997.691	1000.1	999.079	994.349	999.335	993.746	985.176
1261.22	997.703	1000.1	999.027	994.23	999.267	993.605	984.929
1263.15	997.719	1000.1	998.976	994.108	999.202	993.462	984.678
1265.07	997.74	1000.11	998.924	993.984	999.134	993.316	984.422
1267	997.769	1000.12	998.871	993.86	999.059	993.162	984.159
1268.93	997.806	1000.14	998.812	993.736	998.968	992.995	983.885
1270.86	997.848	1000.16	998.747	993.606	998.859	992.813	983.596
1272.79	997.891	1000.17	998.668	993.464	998.724	992.607	983.283
1274.72	997.928	1000.17	998.569	993.297	998.56	992.374	982.938
1276.64	997.951	1000.15	998.444	993.096	998.363	992.106	982.553
1278.57	997.958	1000.12	998.288	992.854	998.129	991.798	982.124
1280.5	997.948	1000.06	998.102	992.566	997.856	991.449	981.649
1282.43	997.927	999.985	997.889	992.233	997.537	991.053	981.13
1284.36	997.902	999.898	997.652	991.853	997.17	990.609	980.567
1286.29	997.88	999.801	997.396	991.426	996.747	990.111	979.96
1288.22	997.866	999.694	997.12	990.948	996.261	989.553	979.301
1290.14	997.861	999.579	996.822	990.41	995.703	988.924	978.585
1292.07	997.861	999.451	996.496	989.802	995.062	988.216	977.803
1294	997.862	999.309	996.136	989.115	994.331	987.419	976.947
1295.93	997.859	999.151	995.735	988.339	993.499	986.527	976.012
1297.86	997.849	998.978	995.29	987.468	992.561	985.535	974.993
1299.79	997.831	998.791	994.797	986.495	991.509	984.439	973.885
1301.71	997.802	998.587	994.248	985.414	990.338	983.233	972.681
1303.64	997.763	998.364	993.635	984.22	989.044	981.916	971.374
1305.57	997.711	998.117	992.947	982.91	987.626	980.485	969.954
1307.5	997.645	997.843	992.174	981.484	986.092	978.942	968.414
1309.43	997.569	997.536	991.307	979.952	984.453	977.295	966.754
1311.36	997.488	997.197	990.343	978.332	982.732	975.561	964.974
1313.29	997.411	996.825	989.283	976.647	980.957	973.76	963.083
1315.21	997.348	996.422	988.13	974.924	979.159	971.916	961.089
1317.14	997.305	995.988	986.882	973.187	977.374	970.054	959.003
1319.07	997.28	995.522	985.536	971.449	975.627	968.196	956.832
1321	997.265	995.016	984.079	969.713	973.938	966.354	954.583
1322.93	997.244	994.461	982.493	967.971	972.314	964.529	952.255
1324.86	997.208	993.846	980.761	966.206	970.751	962.716	949.845
1326.79	997.146	993.162	978.864	964.392	969.229	960.896	947.338
1328.71	997.058	992.395	976.781	962.499	967.721	959.042	944.712
1330.64	996.948	991.534	974.494	960.495	966.195	957.122	941.936
1332.57	996.823	990.567	971.987	958.352	964.616	955.108	938.976
1334.5	996.699	989.486	969.256	956.056	962.957	952.977	935.811
1336.43	996.583	988.288	966.31	953.605	961.203	950.725	932.439
1338.36	996.484	986.984	963.181	951.025	959.357	948.369	928.892
1340.28	996.405	985.592	959.924	948.362	957.439	945.948	925.237
1342.21	996.344	984.139	956.602	945.672	955.48	943.512	921.561
1344.14	996.294	982.651	953.28	943.015	953.519	941.116	917.958
1346.07	996.246	981.15	950.01	940.439	951.591	938.804	914.507
1348	996.196	979.652	946.832	937.983	949.726	936.61	911.264
1349.93	996.141	978.168	943.772	935.674	947.952	934.557	908.263
1351.86	996.078	976.704	940.849	933.539	946.296	932.663	905.523
1353.78	996.007	975.264	938.077	931.602	944.783	930.943	903.053
1355.71	995.927	973.861	935.472	929.896	943.441	929.414	900.856
1357.64	995.843	972.508	933.054	928.451	942.298	928.094	898.927
1359.57	995.756	971.224	930.834	927.289	941.371	926.994	897.258
1361.5	995.673	970.031	928.828	926.425	940.667	926.12	895.839
1363.43	995.595	968.948	927.044	925.857	940.182	925.47	894.66
1365.35	995.52	967.993	925.493	925.572	939.906	925.04	893.726
1367.28	995.444	967.181	924.191	925.546	939.821	924.822	893.057
1369.21	995.361	966.524	923.163	925.75	939.911	924.809	892.684
1371.14	995.267	966.031	922.437	926.153	940.154	924.99	892.643
1373.07	995.162	965.701	922.033	926.71	940.524	925.342	892.957
1375	995.049	965.528	921.955	927.37	940.984	925.833	893.62
1376.92	994.932	965.494	922.184	928.073	941.491	926.417	894.594
1378.85	994.813	965.571	922.676	928.75	941.996	927.034	895.802
1380.78	994.696	965.736	923.373	929.345	942.455	927.635	897.163
1382.71	994.581	965.963	924.211	929.813	942.832	928.171	898.585
1384.64	994.468	966.233	925.132	930.127	943.108	928.614	899.996
1386.57	994.357	966.541	926.095	930.286	943.28	928.954	901.35
1388.5	994.249	966.887	927.069	930.309	943.365	929.203	902.627
1390.42	994.146	967.279	928.05	930.236	943.399	929.389	903.835
1392.35	994.044	967.726	929.036	930.114	943.425	929.554	904.998
1394.28	993.946	968.24	930.045	930.004	943.498	929.749	906.154
1396.21	993.852	968.83	931.096	929.965	943.671	930.024	907.346
1398.14	993.756	969.495	932.2	930.039	943.979	930.413	908.597
1400.07	993.655	970.226	933.363	930.252	944.443	930.939	909.925
1401.99	993.547	971.012	934.58	930.612	945.062	931.601	911.33
1403.92	993.444	971.846	935.852	931.118	945.823	932.395	912.81
1405.85	993.36	972.725	937.181	931.763	946.707	933.308	914.368
1407.78	993.312	973.656	938.588	932.55	947.706	934.342	916.021
1409.71	993.322	974.656	940.106	933.498	948.824	935.509	917.806
1411.64	993.395	975.743	941.779	934.632	950.077	936.835	919.772
1413.57	993.53	976.93	943.645	935.98	951.486	938.344	921.964
1415.49	993.712	978.214	945.723	937.559	953.061	940.053	924.407
1417.42	993.921	979.574	947.999	939.361	954.794	941.946	927.082
1419.35	994.135	980.966	950.418	941.345	956.648	943.981	929.922
1421.28	994.337	982.336	952.895	943.447	958.566	946.089	932.826
1423.21	994.518	983.633	955.345	945.597	960.489	948.202	935.691
1425.14	994.676	984.832	957.716	947.75	962.377	950.276	938.459
1427.07	994.819	985.932	960	949.892	964.224	952.303	941.12
1428.99	994.952	986.956	962.23	952.042	966.047	954.305	943.72
1430.92	995.08	987.935	964.459	954.23	967.875	956.321	946.326
1432.85	995.203	988.899	966.735	956.481	969.733	958.381	949.001
1434.78	995.318	989.861	969.075	958.789	971.622	960.492	951.772
1436.71	995.414	990.81	971.448	961.111	973.512	962.622	954.604
1438.64	995.486	991.724	973.791	963.373	975.356	964.713	957.421
1440.57	995.534	992.571	976.028	965.502	977.099	966.701	960.126
1442.49	995.568	993.338	978.11	967.456	978.71	968.543	962.645
1444.42	995.602	994.021	980.022	969.224	980.179	970.223	964.94
1446.35	995.654	994.635	981.789	970.834	981.522	971.756	967.019
1448.28	995.732	995.203	983.459	972.336	982.766	973.178	968.92
1450.21	995.847	995.756	985.098	973.789	983.94	974.532	970.693
1452.13	996.001	996.318	986.759	975.242	985.063	975.853	972.383
1454.06	996.179	996.897	988.455	976.706	986.138	977.154	974.002
1455.99	996.366	997.487	990.16	978.162	987.15	978.419	975.531
1457.92	996.533	998.057	991.803	979.546	988.071	979.608	976.926
1459.85	996.65	998.571	993.304	980.791	988.876	980.677	978.142
1461.78	996.694	998.997	994.6	981.845	989.557	981.597	979.155
1463.71	996.667	999.324	995.679	982.696	990.114	982.362	979.967
1465.63	996.586	999.561	996.566	983.362	990.564	982.985	980.604
1467.56	996.468	999.726	997.301	983.882	990.929	983.491	981.098
1469.49	996.329	999.839	997.93	984.298	991.234	983.911	981.488
1471.42	996.178	999.922	998.49	984.652	991.505	984.277	981.809
1473.35	996.02	999.992	999.003	984.979	991.767	984.618	982.097
1475.28	995.852	1000.06	999.476	985.295	992.036	984.951	982.376
1477.2	995.678	1000.13	999.904	985.609	992.321	985.286	982.656
1479.13	995.508	1000.19	1000.28	985.917	992.623	985.623	982.938
1481.06	995.36	1000.26	1000.6	986.218	992.937	985.958	983.213
1482.99	995.245	1000.33	1000.86	986.51	993.262	986.288	983.471
1484.92	995.165	1000.4	1001.07	986.796	993.603	986.619	983.705
1486.85	995.109	1000.45	1001.22	987.084	993.97	986.959	983.915
1488.78	995.066	1000.49	1001.34	987.385	994.374	987.32	984.106
1490.7	995.021	1000.51	1001.44	987.705	994.819	987.707	984.287
1492.63	994.964	1000.53	1001.51	988.042	995.304	988.119	984.463
1494.56	994.898	1000.54	1001.57	988.39	995.816	988.541	984.635
1496.49	994.833	1000.55	1001.62	988.742	996.335	988.96	984.806
1498.42	994.792	1000.57	1001.66	989.101	996.848	989.369	984.984
1500.35	994.784	1000.61	1001.7	989.475	997.35	989.77	985.178
1502.28	994.807	1000.66	1001.75	989.874	997.841	990.174	985.405
1504.2	994.839	1000.72	1001.8	990.303	998.328	990.589	985.674
1506.13	994.859	1000.79	1001.86	990.758	998.814	991.019	985.986
1508.06	994.849	1000.86	1001.95	991.226	999.294	991.456	986.328
1509.99	994.81	1000.92	1002.06	991.682	999.755	991.88	986.678
1511.92	994.753	1000.98	1002.17	992.105	1000.18	992.271	987.008
1513.85	994.689	1001.03	1002.29	992.475	1000.57	992.614	987.297
1515.78	994.62	1001.07	1002.38	992.786	1000.91	992.907	987.532
1517.7	994.539	1001.09	1002.45	993.044	1001.21	993.156	987.718
1519.63	994.432	1001.09	1002.5	993.261	1001.48	993.375	987.868
1521.56	994.291	1001.07	1002.53	993.454	1001.74	993.578	988
1523.49	994.12	1001.06	1002.58	993.635	1001.99	993.769	988.128
1525.42	993.947	1001.05	1002.66	993.809	1002.23	993.946	988.254
1527.35	993.807	1001.07	1002.75	993.974	1002.43	994.094	988.368
1529.27	993.732	1001.11	1002.85	994.115	1002.6	994.196	988.451
1531.2	993.74	1001.18	1002.94	994.228	1002.72	994.242	988.494
1533.13	993.817	1001.27	1003.01	994.306	1002.8	994.233	988.499
1535.06	993.926	1001.37	1003.05	994.357	1002.83	994.185	988.487
1536.99	994	1001.45	1003.07	994.39	1002.83	994.127	988.49
1538.92	994.003	1001.53	1003.1	994.435	1002.83	994.093	988.546
1540.85	993.918	1001.59	1003.17	994.514	1002.85	994.112	988.669
1542.77	993.755	1001.63	1003.27	994.619	1002.9	994.183	988.841
1544.7	993.538	1001.64	1003.37	994.718	1002.98	994.279	989.015
1546.63	993.309	1001.62	1003.42	994.78	1003.06	994.361	989.144
1548.56	993.128	1001.59	1003.42	994.801	1003.13	994.401	989.203
1550.49	993.043	1001.59	1003.4	994.797	1003.17	994.387	989.2
1552.42	993.088	1001.65	1003.4	994.815	1003.19	994.337	989.177
1554.34	993.259	1001.79	1003.49	994.9	1003.19	994.282	989.191
1556.27	993.512	1002.02	1003.68	995.082	1003.19	994.259	989.294
1558.2	993.754	1002.3	1003.96	995.339	1003.21	994.289	989.498
1560.13	993.891	1002.56	1004.25	995.619	1003.25	994.372	989.775
1562.06	993.875	1002.76	1004.51	995.865	1003.33	994.492	990.078
1563.99	993.725	1002.88	1004.68	996.051	1003.42	994.623	990.367
1565.91	993.49	1002.95	1004.78	996.172	1003.5	994.74	990.611
1567.84	993.217	1002.97	1004.8	996.233	1003.56	994.822	990.792
1569.77	992.932	1002.98	1004.77	996.245	1003.6	994.861	990.912
1571.7	992.646	1002.98	1004.72	996.227	1003.62	994.862	990.985
1573.63	992.363	1002.98	1004.67	996.201	1003.62	994.842	991.037
1575.56	992.08	1002.99	1004.64	996.183	1003.61	994.821	991.091
1577.49	991.802	1003	1004.64	996.184	1003.61	994.809	991.164
1579.41	991.531	1003.01	1004.66	996.202	1003.6	994.81	991.255
1581.34	991.277	1003.02	1004.71	996.233	1003.57	994.817	991.353
1583.27	991.031	1003.04	1004.77	996.259	1003.52	994.811	991.438
1585.2	990.781	1003.05	1004.82	996.261	1003.44	994.774	991.486
1587.13	990.509	1003.05	1004.84	996.222	1003.31	994.694	991.481
1589.06	990.196	1003.02	1004.82	996.13	1003.14	994.563	991.412
1590.98	989.833	1002.97	1004.76	995.984	1002.92	994.38	991.28
1592.91	989.413	1002.89	1004.67	995.783	1002.67	994.147	991.087
1594.84	988.937	1002.78	1004.53	995.533	1002.38	993.866	990.84
1596.77	988.4	1002.65	1004.37	995.236	1002.04	993.538	990.54
1598.7	987.793	1002.5	1004.18	994.888	1001.67	993.163	990.186
1600.63	987.105	1002.31	1003.95	994.482	1001.26	992.736	989.774
1602.56	986.33	1002.11	1003.69	994.013	1000.82	992.257	989.303
1604.48	985.465	1001.87	1003.38	993.477	1000.33	991.728	988.769
1606.41	984.517	1001.61	1003.03	992.876	999.815	991.15	988.173
1608.34	983.489	1001.32	1002.63	992.217	999.26	990.524	987.518
1610.27	982.382	1001.03	1002.21	991.513	998.659	989.85	986.813
1612.2	981.189	1000.73	1001.77	990.778	998.005	989.135	986.07
1614.13	979.895	1000.43	1001.34	990.03	997.294	988.386	985.309
1616.06	978.499	1000.14	1000.94	989.289	996.538	987.623	984.555
1617.98	977.025	999.863	1000.58	988.579	995.766	986.873	983.838
1619.91	975.516	999.591	1000.25	987.913	995.013	986.163	983.18
1621.84	974.034	999.324	999.966	987.301	994.313	985.512	982.591
1623.77	972.626	999.055	999.688	986.732	993.684	984.921	982.061
1625.7	971.324	998.776	999.395	986.189	993.128	984.382	981.572
1627.63	970.134	998.477	999.068	985.654	992.635	983.879	981.104
1629.55	969.061	998.158	998.704	985.12	992.198	983.408	980.65
1631.48	968.115	997.823	998.315	984.596	991.82	982.98	980.223
1633.41	967.326	997.485	997.928	984.108	991.512	982.614	979.847
1635.34	966.724	997.163	997.566	983.68	991.289	982.329	979.544
1637.27	966.331	996.867	997.243	983.327	991.157	982.127	979.318
1639.2	966.154	996.61	996.958	983.043	991.106	981.996	979.155
1641.12	966.185	996.395	996.703	982.817	991.119	981.914	979.032
1643.05	966.419	996.228	996.48	982.641	991.181	981.866	978.936
1644.98	966.863	996.126	996.311	982.53	991.293	981.862	978.885
1646.91	967.528	996.109	996.24	982.518	991.475	981.939	978.92
1648.84	968.4	996.19	996.309	982.643	991.759	982.141	979.091
1650.77	969.425	996.368	996.542	982.924	992.164	982.499	979.43
1652.7	970.489	996.609	996.911	983.335	992.678	982.999	979.919
1654.62	971.48	996.874	997.363	983.822	993.255	983.594	980.512
1656.55	972.346	997.135	997.849	984.339	993.837	984.224	981.151
1658.48	973.129	997.401	998.355	984.871	994.383	984.848	981.802
1660.41	973.9	997.688	998.875	985.415	994.882	985.446	982.439
1662.34	974.721	998.001	999.397	985.968	995.348	986.015	983.052
1664.27	975.624	998.341	999.909	986.527	995.808	986.566	983.636
1666.19	976.606	998.699	1000.4	987.087	996.285	987.115	984.2
1668.12	977.634	999.059	1000.85	987.641	996.795	987.669	984.746
1670.05	978.649	999.394	1001.25	988.164	997.334	988.222	985.266
1671.98	979.595	999.682	1001.56	988.633	997.888	988.756	985.743
1673.91	980.437	999.903	1001.78	989.03	998.438	989.254	986.167
1675.84	981.179	1000.06	1001.92	989.355	998.976	989.712	986.539
1677.77	981.853	1000.15	1002.01	989.631	999.506	990.14	986.881
1679.69	982.505	1000.21	1002.08	989.894	1000.04	990.558	987.221
1681.62	983.165	1000.25	1002.16	990.173	1000.58	990.985	987.579
1683.55	983.844	1000.3	1002.27	990.483	1001.13	991.422	987.96
1685.48	984.536	1000.36	1002.42	990.821	1001.67	991.858	988.347
1687.41	985.245	1000.45	1002.61	991.179	1002.19	992.277	988.724
1689.34	985.987	1000.57	1002.82	991.55	1002.66	992.668	989.078
1691.27	986.806	1000.75	1003.08	991.95	1003.09	993.04	989.422
1693.19	987.748	1000.99	1003.41	992.408	1003.5	993.419	989.791
1695.12	988.83	1001.31	1003.85	992.952	1003.91	993.838	990.225
1697.05	990.011	1001.69	1004.37	993.582	1004.34	994.32	990.745
1698.98	991.185	1002.08	1004.95	994.259	1004.8	994.858	991.34
1700.91	992.228	1002.44	1005.52	994.918	1005.26	995.418	991.962
1702.84	993.044	1002.71	1006.01	995.49	1005.71	995.952	992.55
1704.77	993.615	1002.88	1006.39	995.936	1006.11	996.418	993.055
1706.69	993.995	1002.98	1006.64	996.248	1006.46	996.797	993.453
1708.62	994.282	1003.02	1006.79	996.455	1006.76	997.089	993.748
1710.55	994.561	1003.04	1006.87	996.597	1007.02	997.311	993.96
1712.48	994.891	1003.08	1006.95	996.724	1007.27	997.49	994.125
1714.41	995.275	1003.14	1007.04	996.869	1007.5	997.655	994.275
1716.34	995.681	1003.22	1007.18	997.047	1007.74	997.825	994.434
1718.26	996.047	1003.3	1007.34	997.244	1007.97	998.004	994.602
1720.19	996.334	1003.37	1007.5	997.431	1008.18	998.184	994.765
1722.12	996.532	1003.39	1007.62	997.578	1008.38	998.347	994.901
1724.05	996.671	1003.39	1007.68	997.667	1008.56	998.478	994.992
1725.98	996.803	1003.37	1007.69	997.703	1008.71	998.564	995.034
1727.91	996.965	1003.36	1007.66	997.699	1008.82	998.604	995.035
1729.84	997.177	1003.35	1007.62	997.679	1008.89	998.605	995.017
1731.76	997.42	1003.37	1007.59	997.663	1008.91	998.582	995.003
1733.69	997.668	1003.4	1007.59	997.667	1008.9	998.555	995.015
1735.62	997.885	1003.45	1007.62	997.695	1008.86	998.541	995.062
1737.55	998.048	1003.49	1007.67	997.738	1008.8	998.551	995.137
1739.48	998.159	1003.52	1007.72	997.785	1008.76	998.583	995.224
1741.4	998.234	1003.54	1007.77	997.822	1008.73	998.63	995.302
1743.33	998.29	1003.54	1007.79	997.837	1008.72	998.671	995.343
1745.26	998.338	1003.53	1007.79	997.83	1008.71	998.691	995.33
1747.19	998.382	1003.5	1007.77	997.802	1008.7	998.681	995.252
1749.12	998.42	1003.47	1007.74	997.765	1008.7	998.639	995.109
1751.05	998.448	1003.42	1007.69	997.725	1008.68	998.576	994.914
1752.98	998.466	1003.35	1007.63	997.687	1008.67	998.503	994.684
1754.9	998.479	1003.28	1007.56	997.65	1008.67	998.428	994.439
1756.83	998.497	1003.2	1007.49	997.607	1008.66	998.356	994.199
1758.76	998.537	1003.13	1007.41	997.559	1008.66	998.286	993.983
1760.69	998.603	1003.09	1007.36	997.505	1008.65	998.213	993.807
1762.62	998.688	1003.07	1007.34	997.447	1008.63	998.139	993.686
1764.55	998.776	1003.08	1007.34	997.389	1008.6	998.066	993.63
1766.47	998.843	1003.1	1007.39	997.337	1008.56	998.004	993.648
1768.4	998.876	1003.12	1007.46	997.302	1008.53	997.965	993.736
1770.33	998.854	1003.13	1007.55	997.286	1008.52	997.957	993.875
1772.26	998.778	1003.12	1007.63	997.289	1008.53	997.981	994.039
1774.19	998.653	1003.08	1007.69	997.308	1008.56	998.028	994.197
1776.12	998.49	1003.02	1007.72	997.332	1008.61	998.085	994.325
1778.05	998.306	1002.94	1007.73	997.353	1008.66	998.135	994.409
1779.97	998.121	1002.86	1007.71	997.364	1008.71	998.167	994.448
1781.9	997.963	1002.78	1007.68	997.367	1008.74	998.179	994.449
1783.83	997.847	1002.72	1007.65	997.362	1008.76	998.172	994.426
1785.76	997.783	1002.68	1007.63	997.358	1008.77	998.151	994.39
1787.69	997.762	1002.66	1007.62	997.356	1008.77	998.124	994.353
1789.62	997.769	1002.65	1007.63	997.361	1008.76	998.098	994.324
1791.55	997.774	1002.65	1007.64	997.373	1008.76	998.073	994.303
1793.47	997.754	1002.64	1007.66	997.39	1008.76	998.052	994.293
1795.4	997.7	1002.62	1007.68	997.415	1008.77	998.036	994.292
1797.33	997.616	1002.6	1007.71	997.446	1008.79	998.029	994.299
1799.26	997.518	1002.58	1007.74	997.481	1008.84	998.032	994.312
1801.19	997.421	1002.55	1007.77	997.515	1008.9	998.049	994.326
1803.12	997.34	1002.52	1007.79	997.544	1008.97	998.077	994.336
1805.05	997.276	1002.49	1007.81	997.563	1009.04	998.11	994.334
1806.97	997.216	1002.45	1007.82	997.565	1009.1	998.136	994.313
1808.9	997.147	1002.4	1007.81	997.546	1009.13	998.143	994.266
1810.83	997.055	1002.33	1007.77	997.5	1009.12	998.114	994.186
1812.76	996.936	1002.23	1007.7	997.423	1009.06	998.038	994.069
1814.69	996.794	1002.09	1007.6	997.314	1008.94	997.907	993.911
1816.62	996.637	1001.93	1007.45	997.172	1008.76	997.718	993.71
1818.54	996.473	1001.75	1007.25	996.995	1008.53	997.476	993.471
1820.47	996.298	1001.54	1007.02	996.784	1008.26	997.193	993.197
1822.4	996.112	1001.32	1006.75	996.55	1007.96	996.889	992.907
1824.33	995.91	1001.1	1006.47	996.307	1007.65	996.586	992.617
1826.26	995.688	1000.89	1006.21	996.068	1007.37	996.305	992.345
1828.19	995.456	1000.7	1005.98	995.849	1007.12	996.064	992.106
1830.12	995.219	1000.52	1005.78	995.654	1006.93	995.863	991.898
1832.04	994.987	1000.35	1005.61	995.475	1006.79	995.694	991.71
1833.97	994.76	1000.17	1005.45	995.295	1006.68	995.534	991.52
1835.9	994.54	999.987	1005.27	995.101	1006.59	995.365	991.314
1837.83	994.326	999.791	1005.07	994.886	1006.48	995.173	991.083
1839.76	994.11	999.585	1004.85	994.655	1006.35	994.958	990.83
1841.69	993.882	999.371	1004.61	994.413	1006.18	994.723	990.567
1843.61	993.634	999.153	1004.38	994.17	1005.99	994.485	990.309
1845.54	993.364	998.938	1004.15	993.941	1005.8	994.258	990.071
1847.47	993.075	998.728	1003.94	993.728	1005.61	994.052	989.858
1849.4	992.775	998.527	1003.73	993.53	1005.44	993.868	989.67
1851.33	992.473	998.337	1003.53	993.341	1005.29	993.699	989.499
1853.26	992.19	998.165	1003.34	993.159	1005.16	993.535	989.341
1855.18	991.942	998.015	1003.15	992.987	1005.03	993.369	989.191
1857.11	991.738	997.885	1002.97	992.826	1004.89	993.196	989.044
1859.04	991.578	997.771	1002.79	992.677	1004.74	993.014	988.899
1860.97	991.452	997.659	1002.61	992.536	1004.57	992.825	988.75
1862.9	991.34	997.536	1002.43	992.402	1004.38	992.632	988.592
1864.83	991.214	997.387	1002.23	992.261	1004.19	992.438	988.418
1866.76	991.061	997.21	1002.02	992.114	1003.99	992.247	988.229
1868.68	990.872	997.011	1001.82	991.957	1003.8	992.062	988.029
1870.61	990.65	996.803	1001.63	991.796	1003.63	991.887	987.831
1872.54	990.407	996.599	1001.46	991.632	1003.48	991.725	987.647
1874.47	990.154	996.406	1001.31	991.466	1003.35	991.573	987.484
1876.4	989.909	996.226	1001.18	991.299	1003.23	991.429	987.339
1878.33	989.676	996.051	1001.04	991.12	1003.11	991.279	987.201
1880.26	989.451	995.869	1000.89	990.924	1002.97	991.114	987.049
1882.18	989.227	995.673	1000.71	990.703	1002.79	990.921	986.87
1884.11	988.992	995.455	1000.48	990.456	1002.57	990.696	986.651
1886.04	988.732	995.215	1000.23	990.185	1002.32	990.438	986.392
1887.97	988.445	994.959	999.955	989.898	1002.05	990.155	986.101
1889.9	988.134	994.695	999.673	989.607	1001.77	989.858	985.796
1891.83	987.805	994.43	999.391	989.317	1001.51	989.559	985.488
1893.75	987.461	994.163	999.104	989.027	1001.25	989.262	985.183
1895.68	987.102	993.894	998.8	988.729	1001.01	988.967	984.88
1897.61	986.729	993.618	998.471	988.42	1000.77	988.671	984.575
1899.54	986.346	993.336	998.116	988.099	1000.52	988.37	984.264
1901.47	985.957	993.051	997.744	987.774	1000.24	988.061	983.947
1903.4	985.577	992.77	997.371	987.456	999.941	987.748	983.631
1905.33	985.217	992.499	997.019	987.159	999.628	987.435	983.323
1907.25	984.889	992.244	996.699	986.889	999.31	987.128	983.028
1909.18	984.592	992.003	996.414	986.645	998.999	986.829	982.747
1911.11	984.321	991.774	996.159	986.419	998.699	986.539	982.474
1913.04	984.062	991.548	995.92	986.201	998.413	986.257	982.202
1914.97	983.798	991.32	995.682	985.976	998.137	985.979	981.925
1916.9	983.512	991.078	995.432	985.737	997.865	985.698	981.635
1918.82	983.192	990.813	995.158	985.477	997.591	985.41	981.329
1920.75	982.828	990.515	994.849	985.19	997.307	985.104	981.002
1922.68	982.413	990.174	994.491	984.867	997.005	984.769	980.646
1924.61	981.945	989.783	994.074	984.498	996.671	984.393	980.254
1926.54	981.426	989.345	993.594	984.08	996.295	983.967	979.818
1928.47	980.861	988.864	993.053	983.61	995.864	983.489	979.336
1930.39	980.262	988.352	992.463	983.096	995.37	982.958	978.813
1932.32	979.638	987.817	991.841	982.55	994.809	982.385	978.257
1934.25	978.997	987.265	991.201	981.984	994.185	981.776	977.679
1936.18	978.338	986.69	990.547	981.402	993.504	981.141	977.083
1938.11	977.654	986.085	989.87	980.801	992.777	980.481	976.465
1940.04	976.936	985.44	989.16	980.173	992.02	979.797	975.816
1941.97	976.174	984.753	988.398	979.503	991.243	979.084	975.124
1943.89	975.364	984.031	987.581	978.784	990.458	978.338	974.383
1945.82	974.513	983.289	986.714	978.02	989.671	977.56	973.593
1947.75	973.636	982.543	985.818	977.221	988.885	976.751	972.768
1949.68	972.744	981.795	984.905	976.398	988.093	975.908	971.919
1951.61	971.834	981.035	983.979	975.554	987.282	975.025	971.053
1953.54	970.892	980.232	983.02	974.675	986.43	974.086	970.164
1955.46	969.885	979.348	981.99	973.736	985.511	973.072	969.233
1957.39	968.777	978.347	980.85	972.708	984.501	971.966	968.237
1959.32	967.543	977.215	979.571	971.572	983.389	970.764	967.16
1961.25	966.181	975.964	978.156	970.328	982.176	969.475	966.003
1963.18	964.717	974.632	976.639	968.998	980.886	968.125	964.783
1965.11	963.192	973.267	975.074	967.621	979.554	966.746	963.528
1967.04	961.659	971.919	973.523	966.239	978.22	965.37	962.272
1968.96	960.159	970.626	972.038	964.886	976.931	964.026	961.04
1970.89	958.73	969.422	970.656	963.592	975.729	962.745	959.857
1972.82	957.407	968.34	969.413	962.393	974.666	961.57	958.754
1974.75	956.246	967.432	968.36	961.338	973.8	960.564	957.782
1976.68	955.316	966.76	967.558	960.5	973.19	959.801	957.006
1978.61	954.696	966.386	967.077	959.955	972.888	959.353	956.497
1980.54	954.435	966.336	966.958	959.75	972.912	959.255	956.3
1982.46	954.542	966.594	967.196	959.893	973.238	959.495	956.418
1984.39	954.963	967.091	967.727	960.333	973.799	960.004	956.801
1986.32	955.602	967.725	968.445	960.972	974.5	960.678	957.36
1988.25	956.341	968.389	969.229	961.698	975.241	961.408	957.992
1990.18	957.069	968.99	969.968	962.4	975.925	962.09	958.597
1992.11	957.708	969.474	970.588	962.999	976.49	962.66	959.109
1994.04	958.209	969.813	971.049	963.449	976.891	963.08	959.487
1995.96	958.546	970	971.336	963.727	977.106	963.333	959.71
1997.89	958.704	970.031	971.442	963.823	977.122	963.407	959.771
1999.82	958.66	969.897	971.356	963.726	976.933	963.288	959.658
2001.75	958.39	969.583	971.058	963.426	976.539	962.961	959.358
2003.68	957.878	969.08	970.54	962.918	975.948	962.421	958.867
2005.61	957.139	968.404	969.819	962.221	975.193	961.688	958.201
2007.53	956.231	967.603	968.948	961.389	974.335	960.818	957.408
2009.46	955.247	966.753	968.015	960.497	973.45	959.895	956.558
2011.39	954.307	965.943	967.123	959.638	972.624	959.018	955.74
2013.32	953.51	965.244	966.355	958.886	971.917	958.266	955.02
2015.25	952.897	964.685	965.739	958.273	971.351	957.671	954.427
2017.18	952.448	964.252	965.252	957.783	970.9	957.212	953.945
2019.11	952.1	963.9	964.837	957.372	970.515	956.837	953.529
2021.03	951.777	963.585	964.437	956.993	970.146	956.486	953.135
2022.96	951.426	963.283	964.026	956.623	969.772	956.123	952.745
2024.89	951.043	963.003	963.622	956.276	969.407	955.753	952.372
2026.82	950.67	962.777	963.28	955.99	969.096	955.413	952.059
2028.75	950.369	962.65	963.064	955.816	968.902	955.158	951.86
2030.67	950.199	962.65	963.021	955.782	968.867	955.033	951.808
2032.6	950.193	962.787	963.161	955.892	969.008	955.057	951.908
2034.53	950.359	963.052	963.47	956.128	969.317	955.232	952.146
2036.46	950.686	963.428	963.92	956.462	969.766	955.542	952.493
2038.39	951.165	963.91	964.492	956.883	970.337	955.981	952.932
2040.32	951.797	964.5	965.187	957.395	971.022	956.552	953.463
2042.25	952.59	965.209	966.018	958.022	971.831	957.271	954.101
2044.17	953.549	966.046	967.001	958.787	972.777	958.149	954.864
2046.1	954.665	967.008	968.135	959.699	973.865	959.182	955.759
2048.03	955.907	968.077	969.4	960.749	975.074	960.346	956.777
2049.96	957.227	969.221	970.755	961.904	976.369	961.597	957.887
2051.89	958.569	970.396	972.148	963.117	977.692	962.875	959.045
2053.82	959.879	971.559	973.525	964.338	978.986	964.123	960.205
2055.75	961.108	972.667	974.836	965.514	980.195	965.288	961.319
2057.67	962.218	973.676	976.037	966.6	981.276	966.328	962.346
2059.6	963.186	974.559	977.099	967.561	982.21	967.221	963.254
2061.53	964.004	975.297	978.005	968.376	982.992	967.96	964.022
2063.46	964.677	975.89	978.756	969.04	983.638	968.555	964.646
2065.39	965.226	976.357	979.372	969.563	984.175	969.033	965.137
2067.32	965.682	976.732	979.886	969.973	984.635	969.427	965.522
2069.24	966.086	977.062	980.346	970.31	985.049	969.778	965.841
2071.17	966.475	977.388	980.794	970.614	985.449	970.125	966.137
2073.1	966.884	977.748	981.265	970.926	985.856	970.497	966.453
2075.03	967.332	978.162	981.777	971.273	986.287	970.913	966.821
2076.96	967.828	978.635	982.333	971.672	986.754	971.38	967.259
2078.89	968.367	979.161	982.92	972.125	987.259	971.891	967.765
2080.82	968.933	979.725	983.519	972.623	987.797	972.432	968.328
2082.74	969.506	980.303	984.108	973.148	988.353	972.984	968.918
2084.67	970.058	980.865	984.663	973.67	988.902	973.521	969.496
2086.6	970.557	981.381	985.16	974.159	989.411	974.013	970.022
2088.53	970.969	981.812	985.572	974.574	989.843	974.43	970.451
2090.46	971.262	982.125	985.875	974.88	990.163	974.745	970.747
2092.39	971.413	982.298	986.051	975.048	990.35	974.935	970.889
2094.32	971.414	982.323	986.093	975.071	990.397	974.993	970.877
2096.24	971.284	982.223	986.017	974.965	990.324	974.932	970.741
2098.17	971.059	982.035	985.861	974.768	990.168	974.781	970.526
2100.1	970.819	981.831	985.695	974.553	989.984	974.591	970.307
2102.03	970.597	981.649	985.556	974.363	989.831	974.407	970.13
2103.96	970.447	981.537	985.491	974.245	989.754	974.274	970.039
2105.89	970.408	981.524	985.534	974.234	989.79	974.229	970.058
2107.81	970.499	981.623	985.699	974.342	989.949	974.292	970.191
2109.74	970.718	981.827	985.98	974.565	990.226	974.468	970.426
2111.67	971.051	982.122	986.363	974.887	990.599	974.751	970.744
2113.6	971.473	982.49	986.825	975.287	991.041	975.125	971.127
2115.53	971.961	982.908	987.342	975.741	991.517	975.563	971.555
2117.46	972.477	983.345	987.881	976.22	991.991	976.029	972.005
2119.39	972.981	983.765	988.4	976.687	992.42	976.478	972.444
2121.31	973.421	984.121	988.843	977.095	992.762	976.856	972.827
2123.24	973.732	984.358	989.143	977.389	992.965	977.1	973.096
2125.17	973.85	984.421	989.229	977.51	992.981	977.151	973.186
2127.1	973.713	984.259	989.038	977.406	992.762	976.958	973.036
2129.03	973.274	983.832	988.525	977.036	992.271	976.487	972.601
2130.96	972.512	983.125	987.674	976.384	991.489	975.725	971.86
2132.88	971.437	982.144	986.505	975.457	990.423	974.689	970.827
2134.81	970.097	980.926	985.073	974.298	989.114	973.422	969.554
2136.74	968.559	979.525	983.453	972.962	987.624	971.985	968.111
2138.67	966.906	978.014	981.731	971.524	986.033	970.449	966.586
2140.6	965.213	976.462	979.981	970.052	984.415	968.875	965.057
2142.53	963.526	974.917	978.242	968.587	982.814	967.299	963.565
2144.45	961.848	973.392	976.514	967.131	981.232	965.718	962.112
2146.38	960.137	971.853	974.749	965.634	979.619	964.085	960.644
2148.31	958.313	970.233	972.867	964.01	977.892	962.326	959.076
2150.24	956.281	968.439	970.774	962.149	975.957	960.354	957.304
2152.17	953.964	966.399	968.4	959.963	973.753	958.109	955.247
2154.1	951.362	964.109	965.75	957.438	971.299	955.606	952.9
2156.03	948.588	961.667	962.942	954.68	968.727	952.965	950.367
2157.95	945.87	959.282	960.212	951.927	966.275	950.415	947.867
2159.88	943.509	957.223	957.865	949.494	964.223	948.243	945.685
2161.81	941.806	955.759	956.203	947.702	962.836	946.726	944.106
2163.74	940.946	955.044	955.408	946.752	962.247	946.021	943.301
2165.67	940.947	955.081	955.492	946.67	962.435	946.129	943.29
2167.6	941.651	955.717	956.29	947.303	963.229	946.888	943.928
2169.53	942.793	956.717	957.526	948.381	964.375	948.044	944.973
2171.45	944.078	957.828	958.898	949.609	965.614	949.325	946.159
2173.38	945.251	958.836	960.14	950.726	966.729	950.492	947.25
2175.31	946.165	959.629	961.101	951.584	967.609	951.413	948.112
2177.24	946.787	960.191	961.747	952.15	968.238	952.055	948.707
2179.17	947.186	960.582	962.151	952.492	968.68	952.479	949.091
2181.1	947.478	960.898	962.437	952.726	969.04	952.785	949.361
2183.02	947.789	961.232	962.739	952.976	969.42	953.081	949.623
2184.95	948.201	961.645	963.149	953.325	969.888	953.443	949.952
2186.88	948.735	962.146	963.69	953.797	970.455	953.892	950.368
2188.81	949.376	962.722	964.344	954.374	971.105	954.418	950.864
2190.74	950.082	963.345	965.063	955.016	971.799	954.989	951.409
2192.67	950.819	963.991	965.806	955.688	972.507	955.581	951.982
2194.59	951.563	964.648	966.543	956.365	973.209	956.182	952.57
2196.52	952.302	965.309	967.265	957.034	973.897	956.792	953.17
2198.45	953.026	965.963	967.967	957.682	974.57	957.407	953.78
2200.38	953.716	966.597	968.642	958.293	975.221	958.021	954.39
2202.31	954.353	967.194	969.282	958.85	975.84	958.616	954.985
2204.24	954.922	967.745	969.876	959.339	976.416	959.177	955.546
2206.17	955.425	968.252	970.426	959.765	976.945	959.692	956.066
2208.09	955.885	968.73	970.944	960.147	977.433	960.168	956.548
2210.02	956.335	969.2	971.452	960.516	977.893	960.62	957.009
2211.95	956.81	969.678	971.971	960.904	978.343	961.069	957.471
2213.88	957.325	970.167	972.512	961.325	978.795	961.531	957.945
2215.81	957.867	970.651	973.066	961.775	979.25	962.002	958.431
2217.74	958.402	971.109	973.611	962.228	979.7	962.466	958.915
2219.66	958.894	971.523	974.122	962.657	980.134	962.903	959.379
2221.59	959.317	971.89	974.583	963.045	980.546	963.296	959.806
2223.52	959.671	972.228	975	963.392	980.945	963.643	960.194
2225.45	959.983	972.564	975.391	963.717	981.345	963.96	960.555
2227.38	960.291	972.927	975.785	964.048	981.768	964.272	960.905
2229.31	960.635	973.336	976.207	964.409	982.229	964.61	961.264
2231.24	961.049	973.799	976.681	964.821	982.726	964.992	961.644
2233.16	961.511	974.287	977.186	965.265	983.253	965.422	962.041
2235.09	962.011	974.779	977.713	965.734	983.79	965.894	962.453
2237.02	962.532	975.259	978.259	966.216	984.319	966.4	962.879
2238.95	963.062	975.716	978.817	966.704	984.827	966.923	963.315
2240.88	963.59	976.151	979.389	967.189	985.315	967.448	963.763
2242.81	964.108	976.564	979.97	967.665	985.785	967.961	964.221
2244.74	964.609	976.962	980.558	968.121	986.244	968.45	964.683
2246.66	965.082	977.343	981.141	968.547	986.692	968.904	965.136
2248.59	965.517	977.711	981.704	968.934	987.128	969.314	965.572
2250.52	965.91	978.067	982.235	969.278	987.544	969.679	965.976
2252.45	966.264	978.417	982.726	969.587	987.938	970.005	966.346
2254.38	966.592	978.769	983.177	969.876	988.309	970.302	966.687
2256.31	966.912	979.131	983.593	970.163	988.665	970.585	967.006
2258.24	967.24	979.506	983.984	970.46	989.015	970.866	967.312
2260.16	967.584	979.89	984.357	970.772	989.365	971.151	967.612
2262.09	967.941	980.273	984.718	971.091	989.717	971.439	967.905
2264.02	968.3	980.644	985.071	971.403	990.073	971.726	968.189
2265.95	968.646	980.995	985.414	971.694	990.427	972.009	968.46
2267.88	968.967	981.325	985.753	971.957	990.78	972.292	968.721
2269.8	969.262	981.641	986.09	972.192	991.136	972.577	968.976
2271.73	969.539	981.953	986.429	972.411	991.5	972.874	969.236
2273.66	969.812	982.272	986.774	972.628	991.88	973.187	969.505
2275.59	970.096	982.604	987.127	972.858	992.28	973.519	969.791
2277.52	970.405	982.953	987.493	973.113	992.698	973.868	970.096
2279.45	970.752	983.327	987.884	973.406	993.137	974.238	970.424
2281.38	971.143	983.733	988.313	973.748	993.594	974.63	970.782
2283.3	971.584	984.181	988.795	974.146	994.075	975.056	971.178
2285.23	972.074	984.678	989.341	974.606	994.587	975.523	971.621
2287.16	972.606	985.224	989.949	975.121	995.134	976.038	972.113
2289.09	973.163	985.803	990.598	975.677	995.714	976.596	972.645
2291.02	973.721	986.389	991.257	976.242	996.315	977.179	973.197
2292.95	974.255	986.95	991.888	976.787	996.919	977.763	973.742
2294.88	974.742	987.457	992.456	977.283	997.503	978.319	974.25
2296.8	975.167	987.888	992.941	977.711	998.046	978.823	974.7
2298.73	975.529	988.24	993.342	978.068	998.533	979.261	975.082
2300.66	975.835	988.518	993.669	978.364	998.956	979.627	975.394
2302.59	976.095	988.736	993.938	978.61	999.312	979.921	975.642
2304.52	976.317	988.908	994.163	978.819	999.603	980.144	975.833
2306.45	976.504	989.043	994.351	978.995	999.828	980.297	975.968
2308.38	976.652	989.143	994.498	979.134	999.981	980.377	976.047
2310.3	976.751	989.203	994.593	979.222	1000.06	980.384	976.061
2312.23	976.802	989.222	994.633	979.251	1000.06	980.324	976.014
2314.16	976.815	989.209	994.622	979.223	999.995	980.216	975.914
2316.09	976.815	989.183	994.586	979.157	999.896	980.097	975.792
2318.02	976.85	989.184	994.575	979.096	999.816	980.022	975.695
2319.95	976.966	989.254	994.64	979.088	999.816	980.043	975.678
2321.87	977.207	989.435	994.835	979.189	999.96	980.211	975.793
2323.8	977.596	989.754	995.196	979.436	1000.28	980.548	976.071
2325.73	978.134	990.211	995.726	979.842	1000.78	981.04	976.505
2327.66	978.78	990.768	996.388	980.379	1001.39	981.624	977.047
2329.59	979.465	991.352	997.097	980.976	1002	982.202	977.604
2331.52	980.103	991.881	997.759	981.547	1002.5	982.68	978.084
2333.45	980.617	992.293	998.288	982.009	1002.84	983.005	978.421
2335.37	980.968	992.57	998.649	982.319	1003.04	983.188	978.612
2337.3	981.163	992.73	998.85	982.475	1003.16	983.277	978.691
2339.23	981.254	992.811	998.938	982.519	1003.24	983.319	978.702
2341.16	981.345	992.884	999.009	982.536	1003.32	983.371	978.712
2343.09	981.57	993.056	999.2	982.65	1003.48	983.523	978.822
2345.02	982.015	993.411	999.615	982.955	1003.8	983.854	979.115
2346.94	982.688	993.975	1000.28	983.48	1004.32	984.389	979.62
2348.87	983.518	994.7	1001.14	984.175	1005.02	985.081	980.288
2350.8	984.343	995.459	1002.03	984.91	1005.77	985.81	980.999
2352.73	984.952	996.073	1002.72	985.497	1006.42	986.407	981.577
2354.66	985.164	996.386	1003.03	985.764	1006.84	986.729	981.875
2356.59	985.038	996.42	1002.98	985.73	1007.02	986.798	981.909
2358.51	984.987	996.467	1002.97	985.713	1007.18	986.871	981.942
2360.44	985.504	996.883	1003.48	986.117	1007.56	987.262	982.304
2362.37	986.298	997.515	1004.27	986.763	1008.16	987.876	982.894
2364.3	986.624	997.817	1004.63	987.063	1008.54	988.191	983.188
2366.23	986.771	997.967	1004.79	987.213	1008.72	988.319	983.303
2368.16	987.162	998.328	1005.21	987.557	1009.08	988.656	983.613
2370.09	987.684	998.822	1005.77	988.006	1009.6	989.15	984.065
2372.01	988.137	999.27	1006.27	988.393	1010.1	989.611	984.481
2373.94	988.446	999.595	1006.62	988.658	1010.49	989.947	984.781
2375.87	988.645	999.818	1006.84	988.832	1010.77	990.165	984.978
2377.8	988.803	999.989	1007.01	988.97	1010.98	990.316	985.12
2379.73	988.981	1000.16	1007.2	989.125	1011.17	990.457	985.254
2381.66	989.234	1000.37	1007.45	989.337	1011.39	990.631	985.419
2383.59	989.569	1000.62	1007.77	989.61	1011.64	990.85	985.619
2385.51	989.962	1000.91	1008.14	989.923	1011.91	991.101	985.838
2387.44	990.369	1001.19	1008.52	990.239	1012.18	991.353	986.049
2389.37	990.726	1001.42	1008.85	990.511	1012.39	991.564	986.214
2391.3	990.982	1001.57	1009.08	990.7	1012.52	991.701	986.309
2393.23	991.096	1001.61	1009.19	990.778	1012.55	991.742	986.32
2395.16	991.065	1001.54	1009.18	990.741	1012.49	991.685	986.252
2397.08	990.906	1001.39	1009.06	990.6	1012.33	991.543	986.123
2399.01	990.648	1001.16	1008.86	990.371	1012.11	991.333	985.953
2400.94	990.328	1000.9	1008.62	990.078	1011.85	991.075	985.759
2402.87	989.981	1000.62	1008.35	989.739	1011.56	990.778	985.547
2404.8	989.622	1000.34	1008.07	989.373	1011.28	990.465	985.333
2406.73	989.278	1000.08	1007.81	989.008	1011	990.15	985.123
2408.66	988.964	999.857	1007.57	988.669	1010.75	989.852	984.926
2410.58	988.689	999.673	1007.38	988.374	1010.53	989.585	984.749
2412.51	988.456	999.527	1007.22	988.133	1010.35	989.36	984.592
2414.44	988.255	999.406	1007.08	987.942	1010.21	989.176	984.452
2416.37	988.072	999.297	1006.96	987.788	1010.09	989.024	984.318
2418.3	987.89	999.186	1006.82	987.651	1009.99	988.887	984.181
2420.23	987.699	999.065	1006.66	987.513	1009.89	988.749	984.03
2422.15	987.491	998.931	1006.48	987.362	1009.78	988.597	983.862
2424.08	987.268	998.784	1006.29	987.192	1009.66	988.426	983.682
2426.01	987.037	998.627	1006.09	987.006	1009.52	988.236	983.493
2427.94	986.806	998.464	1005.9	986.808	1009.38	988.036	983.307
2429.87	986.582	998.295	1005.72	986.602	1009.23	987.836	983.127
2431.8	986.368	998.12	1005.55	986.39	1009.08	987.642	982.959
2433.72	986.16	997.938	1005.4	986.176	1008.93	987.457	982.801
2435.65	985.958	997.755	1005.24	985.961	1008.78	987.281	982.652
2437.58	985.756	997.573	1005.08	985.752	1008.63	987.112	982.512
2439.51	985.556	997.397	1004.92	985.557	1008.48	986.948	982.383
2441.44	985.36	997.229	1004.76	985.387	1008.33	986.79	982.266
2443.37	985.173	997.074	1004.64	985.249	1008.2	986.644	982.169
2445.3	985.002	996.932	1004.54	985.147	1008.1	986.517	982.097
2447.22	984.856	996.809	1004.49	985.079	1008.03	986.421	982.056
2449.15	984.744	996.715	1004.49	985.045	1008.01	986.364	982.049
2451.08	984.677	996.66	1004.54	985.042	1008.04	986.354	982.08
2453.01	984.659	996.655	1004.64	985.069	1008.13	986.394	982.149
2454.94	984.697	996.71	1004.8	985.128	1008.25	986.482	982.253
2456.87	984.784	996.818	1005	985.219	1008.41	986.611	982.383
2458.8	984.91	996.972	1005.22	985.341	1008.6	986.768	982.53
2460.72	985.057	997.151	1005.45	985.485	1008.8	986.937	982.681
2462.65	985.208	997.333	1005.66	985.642	1009	987.102	982.824
2464.58	985.344	997.504	1005.85	985.802	1009.2	987.249	982.952
2466.51	985.455	997.654	1006	985.952	1009.37	987.367	983.062
2468.44	985.539	997.784	1006.11	986.088	1009.51	987.456	983.155
2470.37	985.599	997.894	1006.19	986.205	1009.63	987.515	983.236
2472.29	985.641	997.99	1006.26	986.302	1009.71	987.553	983.308
2474.22	985.673	998.072	1006.31	986.379	1009.77	987.578	983.376
2476.15	985.694	998.134	1006.35	986.435	1009.79	987.595	983.437
2478.08	985.704	998.169	1006.37	986.467	1009.8	987.606	983.486
2480.01	985.698	998.176	1006.38	986.475	1009.79	987.61	983.518
2481.94	985.671	998.152	1006.37	986.46	1009.77	987.604	983.53
2483.86	985.626	998.106	1006.34	986.426	1009.75	987.586	983.52
2485.79	985.568	998.051	1006.31	986.382	1009.74	987.557	983.493
2487.72	985.506	997.999	1006.27	986.335	1009.74	987.52	983.455
2489.65	985.45	997.957	1006.25	986.292	1009.76	987.481	983.415
2491.58	985.408	997.93	1006.24	986.255	1009.8	987.447	983.378
2493.51	985.383	997.917	1006.25	986.222	1009.86	987.424	983.353
2495.44	985.376	997.915	1006.27	986.194	1009.93	987.416	983.342
2497.36	985.383	997.924	1006.29	986.167	1010.01	987.423	983.347
2499.29	985.402	997.945	1006.33	986.143	1010.08	987.446	983.367
2501.22	985.429	997.979	1006.37	986.127	1010.13	987.48	983.399
2503.15	985.46	998.026	1006.41	986.124	1010.17	987.519	983.437
2505.08	985.492	998.086	1006.46	986.137	1010.2	987.559	983.475
2507.01	985.518	998.149	1006.51	986.167	1010.22	987.596	983.504
2508.93	985.533	998.21	1006.56	986.208	1010.23	987.625	983.52
2510.86	985.531	998.262	1006.62	986.257	1010.26	987.649	983.521
2512.79	985.511	998.304	1006.69	986.305	1010.29	987.667	983.511
2514.72	985.475	998.335	1006.76	986.349	1010.32	987.683	983.498
2516.65	985.426	998.36	1006.84	986.383	1010.37	987.697	983.489
2518.58	985.37	998.378	1006.92	986.408	1010.41	987.708	983.487
2520.51	985.309	998.389	1007	986.423	1010.45	987.714	983.495
2522.43	985.246	998.387	1007.08	986.424	1010.49	987.706	983.507
2524.36	985.179	998.369	1007.13	986.413	1010.52	987.681	983.515
2526.29	985.108	998.337	1007.15	986.391	1010.54	987.637	983.513
2528.22	985.035	998.299	1007.16	986.362	1010.55	987.581	983.502
2530.15	984.967	998.267	1007.16	986.333	1010.57	987.523	983.484
2532.08	984.912	998.255	1007.15	986.311	1010.59	987.475	983.468
2534.01	984.874	998.271	1007.16	986.298	1010.62	987.452	983.464
2535.93	984.856	998.314	1007.18	986.292	1010.67	987.455	983.477
2537.86	984.853	998.376	1007.23	986.288	1010.72	987.483	983.506
2539.79	984.855	998.439	1007.28	986.275	1010.79	987.525	983.545
2541.72	984.852	998.488	1007.34	986.246	1010.86	987.569	983.587
2543.65	984.837	998.516	1007.4	986.202	1010.92	987.605	983.625
2545.58	984.812	998.524	1007.46	986.152	1010.98	987.628	983.658
2547.5	984.785	998.522	1007.51	986.109	1011.03	987.643	983.686
2549.43	984.766	998.525	1007.57	986.087	1011.09	987.657	983.712
2551.36	984.767	998.546	1007.65	986.097	1011.17	987.681	983.739
2553.29	984.79	998.585	1007.74	986.137	1011.27	987.717	983.767
2555.22	984.834	998.643	1007.83	986.202	1011.39	987.766	983.792
2557.15	984.887	998.709	1007.92	986.275	1011.54	987.823	983.813
2559.07	984.939	998.778	1008	986.347	1011.69	987.88	983.826
2561	984.982	998.845	1008.08	986.411	1011.85	987.932	983.836
2562.93	985.013	998.911	1008.14	986.468	1012	987.98	983.848
2564.86	985.035	998.981	1008.2	986.525	1012.13	988.027	983.873
2566.79	985.056	999.061	1008.26	986.589	1012.25	988.08	983.919
2568.72	985.08	999.154	1008.35	986.664	1012.37	988.144	983.989
2570.65	985.112	999.257	1008.46	986.75	1012.49	988.217	984.081
2572.57	985.153	999.367	1008.58	986.84	1012.62	988.299	984.19
2574.5	985.202	999.479	1008.72	986.927	1012.75	988.384	984.307
2576.43	985.26	999.591	1008.87	987.005	1012.9	988.467	984.423
2578.36	985.329	999.705	1009.03	987.076	1013.04	988.551	984.535
2580.29	985.411	999.822	1009.18	987.14	1013.19	988.639	984.642
2582.22	985.506	999.947	1009.32	987.205	1013.33	988.735	984.744
2584.14	985.614	1000.09	1009.47	987.275	1013.47	988.847	984.847
2586.07	985.728	1000.24	1009.61	987.354	1013.62	988.976	984.955
2588	985.843	1000.4	1009.76	987.444	1013.77	989.123	985.073
2589.93	985.952	1000.59	1009.93	987.543	1013.93	989.283	985.203
2591.86	986.055	1000.78	1010.12	987.654	1014.12	989.452	985.35
2593.79	986.155	1000.99	1010.35	987.779	1014.33	989.628	985.514
2595.72	986.263	1001.21	1010.6	987.919	1014.56	989.809	985.694
2597.64	986.385	1001.43	1010.88	988.079	1014.81	989.998	985.889
2599.57	986.531	1001.65	1011.16	988.256	1015.08	990.194	986.092
2601.5	986.7	1001.86	1011.45	988.444	1015.36	990.398	986.299
2603.43	986.887	1002.07	1011.71	988.636	1015.64	990.61	986.506
2605.36	987.084	1002.28	1011.96	988.82	1015.91	990.826	986.709
2607.29	987.281	1002.48	1012.19	988.99	1016.16	991.042	986.908
2609.22	987.472	1002.7	1012.4	989.142	1016.4	991.255	987.104
2611.14	987.651	1002.92	1012.63	989.277	1016.64	991.464	987.299
2613.07	987.82	1003.16	1012.86	989.402	1016.86	991.669	987.494
2615	987.981	1003.4	1013.11	989.526	1017.09	991.869	987.692
2616.93	988.139	1003.65	1013.38	989.657	1017.32	992.067	987.895
2618.86	988.294	1003.89	1013.66	989.803	1017.58	992.263	988.106
2620.79	988.453	1004.13	1013.95	989.971	1017.84	992.459	988.328
2622.72	988.617	1004.37	1014.26	990.16	1018.13	992.656	988.566
2624.64	988.789	1004.62	1014.58	990.372	1018.42	992.857	988.821
2626.57	988.974	1004.87	1014.92	990.602	1018.73	993.065	989.094
2628.5	989.175	1005.14	1015.27	990.847	1019.04	993.284	989.382
2630.43	989.394	1005.42	1015.63	991.1	1019.36	993.518	989.678
2632.36	989.631	1005.71	1016	991.356	1019.69	993.769	989.977
2634.28	989.883	1006.01	1016.38	991.615	1020.02	994.039	990.269
2636.21	990.147	1006.33	1016.76	991.877	1020.36	994.327	990.555
2638.14	990.422	1006.65	1017.15	992.141	1020.71	994.63	990.833
2640.07	990.703	1006.98	1017.53	992.41	1021.05	994.944	991.11
2642	990.995	1007.32	1017.92	992.686	1021.4	995.269	991.394
2643.93	991.3	1007.67	1018.33	992.968	1021.74	995.602	991.69
2645.86	991.622	1008.02	1018.75	993.26	1022.09	995.947	992.009
2647.78	991.97	1008.38	1019.19	993.566	1022.46	996.306	992.358
2649.71	992.352	1008.76	1019.67	993.896	1022.85	996.689	992.744
2651.64	992.779	1009.16	1020.2	994.263	1023.29	997.106	993.175
2653.57	993.256	1009.61	1020.79	994.68	1023.78	997.563	993.654
2655.5	993.786	1010.11	1021.43	995.154	1024.31	998.061	994.178
2657.43	994.365	1010.66	1022.12	995.685	1024.89	998.597	994.741
2659.36	994.978	1011.24	1022.85	996.259	1025.49	999.156	995.323
2661.28	995.601	1011.82	1023.58	996.851	1026.09	999.715	995.9
2663.21	996.203	1012.38	1024.27	997.422	1026.65	1000.25	996.442
2665.14	996.752	1012.89	1024.89	997.938	1027.15	1000.72	996.923
2667.07	997.218	1013.31	1025.4	998.369	1027.57	1001.12	997.32
2669	997.585	1013.65	1025.8	998.698	1027.89	1001.43	997.625
2670.93	997.848	1013.89	1026.09	998.922	1028.12	1001.66	997.839
2672.86	998.017	1014.06	1026.27	999.054	1028.27	1001.81	997.976
2674.78	998.111	1014.16	1026.39	999.117	1028.36	1001.9	998.053
2676.71	998.152	1014.23	1026.46	999.13	1028.41	1001.95	998.091
2678.64	998.161	1014.28	1026.52	999.117	1028.44	1001.97	998.105
2680.57	998.151	1014.31	1026.57	999.09	1028.45	1001.98	998.107
2682.5	998.127	1014.34	1026.62	999.058	1028.46	1001.98	998.101
2684.43	998.092	1014.36	1026.68	999.027	1028.47	1001.97	998.091
2686.35	998.041	1014.37	1026.75	998.996	1028.47	1001.95	998.077
2688.28	997.976	1014.38	1026.81	998.968	1028.47	1001.93	998.06
2690.21	997.897	1014.39	1026.86	998.942	1028.46	1001.9	998.041
2692.14	997.811	1014.39	1026.91	998.915	1028.45	1001.87	998.018
2694.07	997.725	1014.39	1026.95	998.885	1028.45	1001.84	997.99
2696	997.643	1014.38	1026.99	998.845	1028.44	1001.8	997.953
2697.93	997.569	1014.37	1027.01	998.794	1028.44	1001.76	997.907
2699.85	997.506	1014.36	1027.02	998.733	1028.45	1001.73	997.852
2701.78	997.455	1014.34	1027.03	998.665	1028.46	1001.7	997.791
2703.71	997.416	1014.34	1027.03	998.599	1028.48	1001.68	997.729
2705.64	997.386	1014.35	1027.04	998.543	1028.52	1001.67	997.672
2707.57	997.364	1014.37	1027.05	998.502	1028.56	1001.67	997.625
2709.5	997.349	1014.41	1027.06	998.482	1028.61	1001.68	997.589
2711.42	997.336	1014.45	1027.08	998.479	1028.66	1001.69	997.56
2713.35	997.32	1014.5	1027.09	998.484	1028.7	1001.7	997.534
2715.28	997.299	1014.54	1027.1	998.492	1028.73	1001.7	997.503
2717.21	997.268	1014.58	1027.11	998.491	1028.74	1001.69	997.46
2719.14	997.224	1014.61	1027.11	998.478	1028.73	1001.67	997.4
2721.07	997.169	1014.63	1027.12	998.45	1028.7	1001.63	997.324
2722.99	997.106	1014.63	1027.13	998.41	1028.66	1001.59	997.236
2724.92	997.039	1014.63	1027.15	998.358	1028.62	1001.54	997.142
2726.85	996.97	1014.62	1027.17	998.301	1028.59	1001.48	997.051
2728.78	996.902	1014.6	1027.21	998.24	1028.57	1001.41	996.972
2730.71	996.837	1014.58	1027.24	998.177	1028.56	1001.34	996.911
2732.64	996.776	1014.56	1027.27	998.112	1028.56	1001.27	996.869
2734.57	996.717	1014.54	1027.3	998.043	1028.56	1001.21	996.843
2736.49	996.66	1014.54	1027.31	997.967	1028.55	1001.14	996.829
2738.42	996.604	1014.55	1027.32	997.884	1028.55	1001.09	996.819
2740.35	996.546	1014.55	1027.33	997.792	1028.53	1001.03	996.807
2742.28	996.485	1014.57	1027.33	997.695	1028.5	1000.98	996.792
2744.21	996.423	1014.58	1027.32	997.595	1028.47	1000.92	996.774
2746.14	996.358	1014.59	1027.32	997.5	1028.45	1000.87	996.753
2748.07	996.294	1014.61	1027.32	997.414	1028.42	1000.83	996.735
2749.99	996.233	1014.63	1027.33	997.338	1028.41	1000.79	996.719
2751.92	996.175	1014.66	1027.35	997.273	1028.42	1000.76	996.704
2753.85	996.12	1014.69	1027.37	997.212	1028.43	1000.74	996.684
2755.78	996.067	1014.71	1027.4	997.15	1028.45	1000.72	996.656
2757.71	996.013	1014.72	1027.42	997.081	1028.47	1000.69	996.614
2759.64	995.955	1014.72	1027.44	997.002	1028.48	1000.64	996.557
2761.56	995.893	1014.7	1027.46	996.916	1028.47	1000.58	996.487
2763.49	995.828	1014.67	1027.47	996.828	1028.45	1000.5	996.408
2765.42	995.761	1014.64	1027.48	996.742	1028.41	1000.4	996.322
2767.35	995.692	1014.61	1027.49	996.664	1028.37	1000.3	996.233
2769.28	995.623	1014.58	1027.52	996.593	1028.32	1000.21	996.143
2771.21	995.553	1014.55	1027.54	996.527	1028.27	1000.13	996.049
2773.14	995.478	1014.53	1027.57	996.46	1028.23	1000.05	995.952
2775.06	995.398	1014.5	1027.59	996.387	1028.19	999.974	995.848
2776.99	995.308	1014.47	1027.61	996.305	1028.16	999.899	995.738
2778.92	995.213	1014.43	1027.61	996.214	1028.13	999.817	995.621
2780.85	995.111	1014.38	1027.59	996.113	1028.1	999.725	995.495
2782.78	995.008	1014.31	1027.56	996.003	1028.07	999.623	995.358
2784.71	994.905	1014.23	1027.52	995.884	1028.03	999.513	995.209
2786.63	994.804	1014.12	1027.47	995.755	1027.98	999.396	995.046
2788.56	994.707	1013.99	1027.41	995.612	1027.93	999.274	994.87
2790.49	994.613	1013.85	1027.35	995.456	1027.88	999.147	994.683
2792.42	994.52	1013.68	1027.29	995.286	1027.82	999.014	994.486
2794.35	994.426	1013.5	1027.24	995.102	1027.75	998.871	994.279
2796.28	994.326	1013.31	1027.18	994.905	1027.68	998.715	994.06
2798.2	994.217	1013.11	1027.12	994.693	1027.6	998.541	993.819
2800.13	994.093	1012.88	1027.06	994.465	1027.51	998.347	993.549
2802.06	993.952	1012.64	1026.98	994.215	1027.4	998.135	993.244
2803.99	993.792	1012.36	1026.88	993.943	1027.29	997.905	992.902
2805.92	993.613	1012.06	1026.75	993.647	1027.17	997.664	992.524
2807.85	993.422	1011.73	1026.62	993.333	1027.04	997.416	992.121
2809.78	993.226	1011.38	1026.46	993.008	1026.9	997.168	991.702
2811.7	993.036	1011.03	1026.3	992.68	1026.78	996.924	991.277
2813.63	992.861	1010.67	1026.15	992.361	1026.66	996.689	990.859
2815.56	992.708	1010.33	1026	992.061	1026.56	996.466	990.456
2817.49	992.581	1010.03	1025.87	991.789	1026.49	996.258	990.085
2819.42	992.477	1009.77	1025.77	991.554	1026.43	996.072	989.759
2821.35	992.394	1009.58	1025.69	991.367	1026.4	995.913	989.498
2823.28	992.328	1009.46	1025.65	991.231	1026.39	995.784	989.311
2825.2	992.271	1009.42	1025.64	991.147	1026.39	995.686	989.198
2827.13	992.221	1009.45	1025.65	991.107	1026.4	995.61	989.143
2829.06	992.173	1009.51	1025.67	991.096	1026.41	995.545	989.116
2830.99	992.128	1009.57	1025.69	991.096	1026.4	995.472	989.079
2832.92	992.082	1009.59	1025.7	991.087	1026.38	995.379	989
2834.85	992.036	1009.56	1025.69	991.059	1026.33	995.258	988.864
2836.77	991.99	1009.49	1025.67	991.013	1026.26	995.112	988.68
2838.7	991.944	1009.41	1025.64	990.96	1026.15	994.954	988.476
2840.63	991.899	1009.37	1025.62	990.921	1026.03	994.803	988.293
2842.56	991.852	1009.39	1025.62	990.906	1025.9	994.671	988.162
2844.49	991.799	1009.47	1025.64	990.92	1025.77	994.566	988.091
2846.42	991.728	1009.6	1025.65	990.944	1025.64	994.474	988.057
2848.34	991.628	1009.71	1025.63	990.945	1025.51	994.375	988.011
2850.27	991.488	1009.74	1025.55	990.878	1025.36	994.239	987.891
2852.2	991.299	1009.62	1025.39	990.707	1025.2	994.039	987.644
2854.13	991.062	1009.33	1025.14	990.414	1025.01	993.765	987.248
2856.06	990.786	1008.87	1024.83	990.008	1024.81	993.428	986.719
2857.99	990.489	1008.31	1024.49	989.524	1024.6	993.052	986.109
2859.92	990.188	1007.72	1024.15	989.01	1024.4	992.673	985.485
2861.84	989.902	1007.18	1023.87	988.522	1024.23	992.33	984.921
2863.77	989.644	1006.76	1023.65	988.105	1024.1	992.05	984.468
2865.7	989.418	1006.49	1023.53	987.788	1024.01	991.849	984.155
2867.63	989.224	1006.38	1023.48	987.581	1023.97	991.729	983.986
2869.56	989.054	1006.42	1023.5	987.479	1023.96	991.683	983.945
2871.49	988.903	1006.56	1023.56	987.466	1023.99	991.693	984.007
2873.41	988.767	1006.78	1023.65	987.519	1024.05	991.744	984.145
2875.34	988.644	1007.04	1023.75	987.612	1024.12	991.822	984.335
2877.27	988.533	1007.32	1023.87	987.727	1024.21	991.913	984.555
2879.2	988.433	1007.6	1023.99	987.84	1024.29	992.005	984.787
2881.13	988.346	1007.87	1024.12	987.939	1024.38	992.092	985.015
2883.06	988.266	1008.11	1024.24	988.011	1024.45	992.163	985.222
2884.99	988.187	1008.3	1024.36	988.049	1024.5	992.21	985.389
2886.91	988.102	1008.45	1024.46	988.05	1024.53	992.226	985.503
2888.84	988.001	1008.52	1024.54	988.011	1024.53	992.202	985.547
2890.77	987.88	1008.53	1024.58	987.933	1024.5	992.133	985.511
2892.7	987.738	1008.45	1024.59	987.815	1024.44	992.015	985.388
2894.63	987.578	1008.3	1024.54	987.659	1024.35	991.844	985.176
2896.56	987.404	1008.09	1024.45	987.463	1024.23	991.625	984.879
2898.49	987.228	1007.83	1024.31	987.236	1024.09	991.362	984.506
2900.41	987.058	1007.54	1024.12	986.979	1023.91	991.063	984.071
2902.34	986.899	1007.22	1023.91	986.703	1023.72	990.735	983.587
2904.27	986.757	1006.9	1023.66	986.413	1023.5	990.384	983.065
2906.2	986.63	1006.57	1023.4	986.113	1023.26	990.01	982.511
2908.13	986.51	1006.21	1023.12	985.803	1023	989.61	981.926
2910.06	986.388	1005.84	1022.82	985.48	1022.71	989.182	981.309
2911.99	986.249	1005.44	1022.49	985.143	1022.4	988.726	980.663
2913.91	986.082	1005.01	1022.15	984.79	1022.06	988.248	979.997
2915.84	985.875	1004.57	1021.79	984.426	1021.71	987.764	979.331
2917.77	985.622	1004.13	1021.42	984.057	1021.35	987.293	978.691
2919.7	985.319	1003.71	1021.04	983.687	1020.99	986.852	978.099
2921.63	984.97	1003.32	1020.68	983.317	1020.65	986.454	977.569
2923.55	984.577	1002.93	1020.33	982.941	1020.34	986.096	977.1
2925.48	984.149	1002.55	1019.99	982.547	1020.05	985.769	976.676
2927.41	983.697	1002.15	1019.66	982.127	1019.78	985.459	976.272
2929.34	983.234	1001.71	1019.34	981.675	1019.54	985.15	975.865
2931.27	982.77	1001.24	1019.05	981.2	1019.32	984.838	975.445
2933.2	982.322	1000.75	1018.78	980.72	1019.12	984.53	975.015
2935.13	981.894	1000.28	1018.55	980.258	1018.96	984.242	974.595
2937.05	981.477	999.867	1018.37	979.833	1018.83	983.989	974.21
2938.98	981.085	999.543	1018.25	979.467	1018.75	983.791	973.888
2940.91	980.733	999.324	1018.2	979.17	1018.72	983.654	973.642
2942.84	980.435	999.205	1018.19	978.943	1018.73	983.577	973.472
2944.77	980.2	999.165	1018.21	978.777	1018.77	983.547	973.369
2946.7	980.026	999.174	1018.25	978.654	1018.81	983.546	973.31
2948.62	979.896	999.196	1018.29	978.554	1018.84	983.552	973.271
2950.55	979.788	999.197	1018.31	978.457	1018.83	983.547	973.228
2952.48	979.676	999.146	1018.3	978.339	1018.79	983.51	973.158
2954.41	979.541	999.026	1018.24	978.184	1018.71	983.432	973.043
2956.34	979.371	998.823	1018.14	977.979	1018.59	983.303	972.869
2958.27	979.164	998.541	1018	977.717	1018.43	983.124	972.633
2960.2	978.923	998.192	1017.84	977.399	1018.25	982.9	972.338
2962.12	978.654	997.804	1017.67	977.037	1018.07	982.647	971.999
2964.05	978.359	997.413	1017.5	976.649	1017.89	982.381	971.638
2965.98	978.044	997.056	1017.35	976.257	1017.74	982.125	971.282
2967.91	977.715	996.767	1017.24	975.888	1017.62	981.899	970.962
2969.84	977.385	996.571	1017.16	975.564	1017.54	981.725	970.705
2971.77	977.071	996.483	1017.14	975.304	1017.51	981.615	970.534
2973.7	976.795	996.51	1017.18	975.126	1017.53	981.582	970.468
2975.62	976.575	996.65	1017.27	975.042	1017.6	981.631	970.522
2977.55	976.416	996.902	1017.44	975.06	1017.71	981.763	970.706
2979.48	976.312	997.263	1017.66	975.184	1017.85	981.976	971.023
2981.41	976.247	997.726	1017.95	975.41	1018.03	982.26	971.469
2983.34	976.193	998.28	1018.28	975.725	1018.24	982.6	972.03
2985.27	976.131	998.903	1018.63	976.105	1018.47	982.974	972.676
2987.2	976.045	999.567	1019	976.521	1018.69	983.358	973.373
2989.12	975.933	1000.24	1019.34	976.936	1018.91	983.727	974.074
2991.05	975.8	1000.87	1019.63	977.318	1019.1	984.058	974.735
2992.98	975.655	1001.43	1019.88	977.638	1019.26	984.337	975.319
2994.91	975.503	1001.91	1020.06	977.878	1019.37	984.558	975.798
2996.84	975.345	1002.3	1020.2	978.037	1019.45	984.723	976.159
2998.77	975.175	1002.59	1020.29	978.118	1019.49	984.838	976.406
3000.69	974.986	1002.83	1020.37	978.14	1019.51	984.915	976.557
3002.62	974.772	1003.02	1020.43	978.125	1019.52	984.968	976.641
3004.55	974.535	1003.2	1020.51	978.098	1019.53	985.013	976.697
3006.48	974.283	1003.4	1020.6	978.084	1019.56	985.064	976.763
3008.41	974.028	1003.64	1020.74	978.106	1019.61	985.135	976.876
3010.34	973.783	1003.92	1020.9	978.175	1019.68	985.236	977.058
3012.26	973.557	1004.26	1021.1	978.298	1019.78	985.37	977.316
3014.19	973.357	1004.62	1021.32	978.466	1019.88	985.534	977.638
3016.12	973.182	1005	1021.54	978.663	1020	985.713	977.998
3018.05	973.028	1005.36	1021.74	978.859	1020.1	985.89	978.358
3019.98	972.884	1005.69	1021.9	979.029	1020.19	986.045	978.687
3021.91	972.74	1005.96	1022	979.151	1020.25	986.163	978.96
3023.84	972.581	1006.19	1022.05	979.213	1020.29	986.237	979.17
3025.76	972.388	1006.37	1022.06	979.217	1020.3	986.269	979.324
3027.69	972.151	1006.52	1022.05	979.178	1020.29	986.273	979.439
3029.62	971.866	1006.68	1022.05	979.123	1020.28	986.262	979.539
3031.55	971.535	1006.86	1022.08	979.072	1020.27	986.253	979.639
3033.48	971.173	1007.06	1022.13	979.043	1020.28	986.254	979.75
3035.41	970.802	1007.28	1022.22	979.046	1020.31	986.272	979.872
3037.34	970.446	1007.52	1022.32	979.078	1020.35	986.304	980.001
3039.26	970.126	1007.75	1022.42	979.13	1020.4	986.35	980.133
3041.19	969.852	1007.98	1022.51	979.19	1020.45	986.405	980.265
3043.12	969.626	1008.2	1022.59	979.246	1020.5	986.465	980.398
3045.05	969.436	1008.4	1022.64	979.29	1020.55	986.529	980.531
3046.98	969.268	1008.58	1022.68	979.32	1020.58	986.592	980.664
3048.91	969.105	1008.75	1022.71	979.335	1020.61	986.651	980.795
3050.83	968.933	1008.9	1022.74	979.336	1020.63	986.699	980.914
3052.76	968.743	1009.03	1022.77	979.327	1020.63	986.732	981.018
3054.69	968.529	1009.14	1022.8	979.311	1020.62	986.745	981.101
3056.62	968.29	1009.24	1022.83	979.293	1020.59	986.739	981.162
3058.55	968.025	1009.32	1022.86	979.275	1020.55	986.718	981.206
3060.48	967.737	1009.39	1022.88	979.264	1020.5	986.688	981.238
3062.41	967.429	1009.46	1022.9	979.257	1020.44	986.655	981.264
3064.33	967.107	1009.54	1022.91	979.255	1020.39	986.626	981.289
3066.26	966.776	1009.61	1022.92	979.251	1020.36	986.606	981.314
3068.19	966.44	1009.69	1022.92	979.24	1020.35	986.596	981.34
3070.12	966.1	1009.77	1022.93	979.212	1020.35	986.599	981.367
3072.05	965.753	1009.85	1022.94	979.167	1020.38	986.613	981.394
3073.98	965.392	1009.93	1022.95	979.1	1020.41	986.633	981.418
3075.9	965.017	1010	1022.95	979.019	1020.45	986.655	981.436
3077.83	964.632	1010.08	1022.95	978.929	1020.49	986.67	981.442
3079.76	964.248	1010.15	1022.93	978.84	1020.51	986.671	981.427
3081.69	963.885	1010.21	1022.9	978.759	1020.53	986.653	981.388
3083.62	963.558	1010.25	1022.84	978.689	1020.52	986.614	981.322
3085.55	963.283	1010.28	1022.78	978.627	1020.5	986.558	981.238
3087.47	963.057	1010.29	1022.71	978.572	1020.46	986.488	981.144
3089.4	962.869	1010.28	1022.65	978.514	1020.42	986.409	981.053
3091.33	962.696	1010.27	1022.6	978.445	1020.38	986.323	980.974
3093.26	962.509	1010.24	1022.56	978.356	1020.35	986.23	980.91
3095.19	962.287	1010.21	1022.52	978.241	1020.31	986.122	980.856
3097.12	962.012	1010.17	1022.47	978.098	1020.27	985.999	980.804
3099.05	961.68	1010.11	1022.4	977.926	1020.22	985.858	980.74
3100.97	961.295	1010.04	1022.3	977.729	1020.17	985.705	980.656
3102.9	960.865	1009.96	1022.17	977.514	1020.1	985.55	980.546
3104.83	960.4	1009.87	1022.02	977.291	1020.02	985.407	980.413
3106.76	959.915	1009.79	1021.87	977.074	1019.94	985.285	980.264
3108.69	959.423	1009.71	1021.72	976.874	1019.85	985.189	980.107
3110.62	958.943	1009.64	1021.6	976.702	1019.78	985.118	979.953
3112.55	958.495	1009.59	1021.5	976.567	1019.72	985.066	979.811
3114.47	958.097	1009.56	1021.44	976.468	1019.68	985.021	979.688
3116.4	957.757	1009.54	1021.41	976.403	1019.65	984.978	979.593
3118.33	957.473	1009.54	1021.4	976.36	1019.64	984.934	979.529
3120.26	957.229	1009.54	1021.41	976.326	1019.64	984.886	979.497
3122.19	956.999	1009.53	1021.42	976.285	1019.63	984.837	979.49
3124.12	956.752	1009.52	1021.41	976.225	1019.62	984.784	979.495
3126.04	956.464	1009.5	1021.38	976.135	1019.6	984.724	979.493
3127.97	956.122	1009.46	1021.32	976.016	1019.56	984.649	979.466
3129.9	955.727	1009.4	1021.22	975.871	1019.52	984.556	979.402
3131.83	955.29	1009.34	1021.1	975.708	1019.48	984.44	979.294
3133.76	954.831	1009.27	1020.97	975.538	1019.43	984.309	979.15
3135.69	954.366	1009.2	1020.83	975.369	1019.39	984.168	978.981
3137.61	953.908	1009.14	1020.7	975.205	1019.34	984.03	978.803
3139.54	953.468	1009.08	1020.58	975.052	1019.3	983.904	978.632
3141.47	953.05	1009.03	1020.48	974.907	1019.26	983.794	978.476
3143.4	952.656	1008.99	1020.39	974.768	1019.22	983.698	978.337
3145.33	952.29	1008.94	1020.31	974.635	1019.18	983.614	978.211
3147.26	951.953	1008.9	1020.24	974.508	1019.14	983.53	978.089
3149.19	951.641	1008.85	1020.17	974.383	1019.09	983.443	977.963
3151.11	951.351	1008.8	1020.1	974.26	1019.05	983.346	977.827
3153.04	951.075	1008.74	1020.02	974.136	1019	983.237	977.678
3154.97	950.806	1008.66	1019.93	974.005	1018.95	983.114	977.517
3156.9	950.535	1008.57	1019.84	973.866	1018.9	982.976	977.344
3158.83	950.263	1008.47	1019.74	973.718	1018.84	982.827	977.166
3160.76	949.989	1008.37	1019.64	973.565	1018.78	982.668	976.986
3162.68	949.713	1008.27	1019.54	973.415	1018.73	982.51	976.811
3164.61	949.437	1008.19	1019.45	973.273	1018.69	982.362	976.647
3166.54	949.153	1008.13	1019.38	973.145	1018.66	982.233	976.494
3168.47	948.856	1008.11	1019.32	973.031	1018.65	982.131	976.351
3170.4	948.537	1008.1	1019.27	972.923	1018.65	982.056	976.214
3172.33	948.191	1008.1	1019.22	972.808	1018.65	982.001	976.075
3174.26	947.821	1008.09	1019.17	972.675	1018.66	981.952	975.93
3176.18	947.437	1008.06	1019.09	972.511	1018.65	981.901	975.778
3178.11	947.052	1008.01	1019	972.317	1018.62	981.835	975.623
3180.04	946.678	1007.96	1018.89	972.1	1018.58	981.753	975.474
3181.97	946.323	1007.9	1018.78	971.873	1018.53	981.659	975.336
3183.9	945.989	1007.84	1018.66	971.652	1018.48	981.561	975.216
3185.83	945.671	1007.79	1018.55	971.451	1018.43	981.466	975.111
3187.76	945.361	1007.75	1018.45	971.278	1018.39	981.379	975.016
3189.68	945.053	1007.72	1018.35	971.13	1018.35	981.296	974.92
3191.61	944.745	1007.67	1018.25	970.999	1018.32	981.213	974.819
3193.54	944.435	1007.61	1018.16	970.874	1018.28	981.124	974.706
3195.47	944.128	1007.54	1018.08	970.746	1018.25	981.029	974.583
3197.4	943.828	1007.47	1018	970.614	1018.21	980.93	974.456
3199.33	943.539	1007.42	1017.95	970.48	1018.19	980.838	974.332
3201.26	943.264	1007.38	1017.9	970.351	1018.18	980.76	974.214
3203.18	943.004	1007.37	1017.87	970.233	1018.18	980.698	974.105
3205.11	942.758	1007.36	1017.82	970.128	1018.18	980.651	973.998
3207.04	942.522	1007.35	1017.77	970.033	1018.19	980.61	973.892
3208.97	942.286	1007.31	1017.7	969.938	1018.19	980.559	973.785
3210.9	942.04	1007.25	1017.62	969.834	1018.18	980.489	973.675
3212.82	941.771	1007.16	1017.53	969.714	1018.16	980.39	973.568
3214.75	941.468	1007.06	1017.46	969.575	1018.13	980.267	973.467
3216.68	941.126	1006.97	1017.39	969.421	1018.1	980.128	973.374
3218.61	940.749	1006.91	1017.36	969.262	1018.08	979.986	973.289
3220.54	940.347	1006.89	1017.34	969.109	1018.06	979.853	973.208
3222.47	939.941	1006.91	1017.33	968.966	1018.05	979.743	973.127
3224.4	939.547	1006.96	1017.31	968.835	1018.04	979.66	973.039
3226.32	939.182	1007.02	1017.27	968.709	1018.03	979.6	972.945
3228.25	938.854	1007.08	1017.22	968.58	1018.01	979.56	972.842
3230.18	938.566	1007.12	1017.13	968.443	1017.99	979.532	972.735
3232.11	938.318	1007.14	1017.04	968.299	1017.97	979.508	972.627
3234.04	938.104	1007.14	1016.96	968.154	1017.96	979.486	972.522
3235.97	937.924	1007.13	1016.88	968.022	1017.97	979.461	972.424
3237.9	937.771	1007.11	1016.84	967.913	1018	979.435	972.337
3239.82	937.635	1007.1	1016.82	967.833	1018.05	979.406	972.261
3241.75	937.506	1007.08	1016.82	967.778	1018.11	979.371	972.196
3243.68	937.37	1007.07	1016.83	967.737	1018.17	979.33	972.138
3245.61	937.216	1007.06	1016.83	967.695	1018.23	979.281	972.085
3247.54	937.042	1007.05	1016.82	967.639	1018.27	979.224	972.031
3249.47	936.851	1007.03	1016.8	967.562	1018.29	979.162	971.973
3251.39	936.657	1007.02	1016.78	967.468	1018.31	979.101	971.91
3253.32	936.478	1007.01	1016.77	967.37	1018.32	979.052	971.851
3255.25	936.326	1007.03	1016.78	967.281	1018.35	979.021	971.801
3257.18	936.201	1007.07	1016.83	967.214	1018.39	979.013	971.771
3259.11	936.094	1007.15	1016.91	967.173	1018.45	979.033	971.768
3261.04	935.991	1007.26	1017.02	967.157	1018.53	979.072	971.789
3262.97	935.877	1007.39	1017.12	967.154	1018.61	979.122	971.827
3264.89	935.75	1007.52	1017.21	967.157	1018.68	979.175	971.869
3266.82	935.621	1007.65	1017.26	967.159	1018.75	979.219	971.901
3268.75	935.508	1007.77	1017.28	967.158	1018.81	979.251	971.916
3270.68	935.433	1007.86	1017.26	967.156	1018.88	979.271	971.912
3272.61	935.411	1007.92	1017.22	967.157	1018.97	979.284	971.896
3274.54	935.44	1007.98	1017.18	967.162	1019.08	979.298	971.881
3276.47	935.504	1008.03	1017.15	967.17	1019.24	979.318	971.878
3278.39	935.579	1008.09	1017.16	967.178	1019.42	979.349	971.896
3280.32	935.64	1008.17	1017.22	967.184	1019.63	979.393	971.941
3282.25	935.677	1008.28	1017.32	967.193	1019.85	979.453	972.012
3284.18	935.687	1008.43	1017.46	967.208	1020.06	979.527	972.104
3286.11	935.676	1008.61	1017.62	967.235	1020.24	979.614	972.209
3288.04	935.654	1008.81	1017.8	967.279	1020.4	979.713	972.324
3289.96	935.626	1009.04	1017.97	967.336	1020.53	979.818	972.44
3291.89	935.59	1009.29	1018.13	967.396	1020.63	979.921	972.551
3293.82	935.538	1009.54	1018.25	967.446	1020.72	980.012	972.647
3295.75	935.466	1009.76	1018.33	967.471	1020.8	980.081	972.721
3297.68	935.378	1009.95	1018.39	967.467	1020.86	980.122	972.765
3299.61	935.287	1010.09	1018.41	967.438	1020.91	980.136	972.776
3301.53	935.216	1010.18	1018.42	967.398	1020.96	980.131	972.759
3303.46	935.184	1010.23	1018.43	967.367	1020.99	980.118	972.725
3305.39	935.206	1010.24	1018.45	967.363	1021.03	980.112	972.686
3307.32	935.284	1010.25	1018.51	967.397	1021.08	980.125	972.659
3309.25	935.405	1010.28	1018.6	967.468	1021.14	980.166	972.657
3311.18	935.55	1010.35	1018.73	967.567	1021.24	980.231	972.683
3313.11	935.702	1010.47	1018.9	967.676	1021.37	980.317	972.736
3315.03	935.846	1010.64	1019.09	967.778	1021.53	980.415	972.805
3316.96	935.979	1010.83	1019.3	967.858	1021.7	980.518	972.882
3318.89	936.1	1011.01	1019.5	967.909	1021.88	980.62	972.952
3320.82	936.21	1011.18	1019.68	967.929	1022.04	980.717	973.008
3322.75	936.306	1011.3	1019.83	967.92	1022.16	980.804	973.041
3324.68	936.385	1011.39	1019.95	967.894	1022.25	980.883	973.054
3326.61	936.438	1011.45	1020.03	967.861	1022.31	980.948	973.052
3328.53	936.462	1011.49	1020.09	967.832	1022.34	980.999	973.041
3330.46	936.458	1011.56	1020.15	967.821	1022.36	981.04	973.034
3332.39	936.43	1011.66	1020.21	967.832	1022.38	981.072	973.037
3334.32	936.394	1011.8	1020.28	967.869	1022.43	981.1	973.058
3336.25	936.358	1011.97	1020.38	967.929	1022.51	981.127	973.094
3338.18	936.333	1012.16	1020.5	968	1022.61	981.149	973.139
3340.1	936.325	1012.34	1020.62	968.066	1022.73	981.163	973.179
3342.03	936.338	1012.49	1020.74	968.112	1022.85	981.161	973.202
3343.96	936.377	1012.59	1020.85	968.13	1022.96	981.14	973.196
3345.89	936.445	1012.64	1020.95	968.118	1023.06	981.101	973.159
3347.82	936.545	1012.64	1021.03	968.083	1023.13	981.055	973.099
3349.75	936.673	1012.62	1021.11	968.038	1023.19	981.015	973.027
3351.68	936.819	1012.6	1021.19	967.998	1023.25	980.999	972.959
3353.6	936.964	1012.61	1021.27	967.965	1023.32	981.015	972.908
3355.53	937.083	1012.64	1021.35	967.941	1023.39	981.065	972.879
3357.46	937.155	1012.72	1021.42	967.914	1023.47	981.137	972.869
3359.39	937.168	1012.83	1021.49	967.876	1023.55	981.215	972.872
3361.32	937.125	1012.94	1021.54	967.812	1023.61	981.281	972.872
3363.25	937.05	1013.06	1021.58	967.72	1023.65	981.322	972.862
3365.17	936.972	1013.15	1021.62	967.607	1023.66	981.337	972.836
3367.1	936.924	1013.22	1021.65	967.487	1023.65	981.334	972.796
3369.03	936.933	1013.26	1021.69	967.378	1023.63	981.326	972.746
3370.96	937.015	1013.29	1021.75	967.299	1023.61	981.327	972.698
3372.89	937.166	1013.32	1021.83	967.261	1023.61	981.347	972.66
3374.82	937.375	1013.37	1021.92	967.272	1023.64	981.387	972.643
3376.74	937.618	1013.45	1022.03	967.324	1023.72	981.443	972.65
3378.67	937.875	1013.56	1022.16	967.411	1023.82	981.509	972.686
3380.6	938.123	1013.68	1022.3	967.519	1023.96	981.578	972.75
3382.53	938.347	1013.83	1022.45	967.635	1024.1	981.645	972.837
3384.46	938.534	1013.97	1022.61	967.745	1024.23	981.709	972.938
3386.39	938.678	1014.1	1022.76	967.837	1024.36	981.771	973.043
3388.32	938.777	1014.22	1022.9	967.903	1024.45	981.825	973.136
3390.24	938.838	1014.33	1023.03	967.939	1024.53	981.874	973.211
3392.17	938.872	1014.43	1023.13	967.942	1024.59	981.914	973.258
3394.1	938.895	1014.54	1023.21	967.919	1024.63	981.949	973.279
3396.03	938.932	1014.65	1023.28	967.879	1024.68	981.987	973.279
3397.96	938.999	1014.76	1023.33	967.832	1024.75	982.037	973.266
3399.89	939.12	1014.86	1023.39	967.794	1024.83	982.111	973.251
3401.82	939.306	1014.96	1023.46	967.781	1024.94	982.217	973.243
3403.74	939.57	1015.05	1023.54	967.807	1025.06	982.36	973.25
3405.67	939.914	1015.12	1023.65	967.88	1025.21	982.537	973.28
3407.6	940.339	1015.18	1023.78	968.007	1025.37	982.738	973.336
3409.53	940.836	1015.23	1023.93	968.183	1025.54	982.958	973.424
3411.46	941.142	1015.31	1024.07	968.332	1025.74	983.149	973.554
3413.39	941.449	1015.38	1024.2	968.488	1025.96	983.324	973.702
3415.31	941.761	1015.45	1024.32	968.648	1026.21	983.486	973.866
3417.24	942.087	1015.53	1024.44	968.807	1026.47	983.64	974.041
3419.17	942.44	1015.64	1024.57	968.965	1026.73	983.792	974.214
3421.1	942.833	1015.77	1024.73	969.125	1026.98	983.942	974.381
3423.03	943.271	1015.92	1024.91	969.288	1027.2	984.087	974.532
3424.96	943.747	1016.09	1025.11	969.449	1027.38	984.223	974.659
3426.89	944.243	1016.25	1025.3	969.602	1027.52	984.345	974.76
3428.81	944.723	1016.39	1025.48	969.73	1027.63	984.447	974.831
3430.74	945.152	1016.48	1025.62	969.818	1027.72	984.529	974.867
3432.67	945.508	1016.51	1025.7	969.859	1027.81	984.594	974.87
3434.6	945.782	1016.48	1025.73	969.853	1027.91	984.647	974.841
3436.53	945.991	1016.4	1025.7	969.817	1028.03	984.699	974.79
3438.46	946.165	1016.31	1025.66	969.775	1028.16	984.757	974.729
3440.39	946.353	1016.24	1025.63	969.762	1028.32	984.835	974.684
3442.31	946.597	1016.23	1025.64	969.806	1028.48	984.942	974.674
3444.24	946.923	1016.29	1025.72	969.922	1028.65	985.081	974.715
3446.17	947.336	1016.42	1025.87	970.106	1028.82	985.252	974.816
3448.1	947.822	1016.61	1026.08	970.344	1029	985.449	974.969
3450.03	948.353	1016.83	1026.32	970.606	1029.19	985.661	975.161
3451.95	948.898	1017.04	1026.57	970.87	1029.38	985.877	975.376
3453.88	949.437	1017.24	1026.79	971.119	1029.59	986.091	975.603
3455.81	949.961	1017.41	1026.98	971.353	1029.81	986.3	975.835
3457.74	950.47	1017.56	1027.16	971.581	1030.04	986.512	976.074
3459.67	950.97	1017.7	1027.33	971.82	1030.29	986.733	976.323
3461.6	951.467	1017.83	1027.51	972.082	1030.55	986.971	976.583
3463.53	951.958	1017.97	1027.72	972.37	1030.83	987.224	976.845
3465.45	952.438	1018.09	1027.95	972.675	1031.11	987.489	977.097
3467.38	952.891	1018.2	1028.18	972.977	1031.39	987.749	977.318
3469.31	953.299	1018.27	1028.39	973.244	1031.65	987.986	977.488
3471.24	953.65	1018.3	1028.54	973.452	1031.9	988.186	977.597
3473.17	953.941	1018.29	1028.62	973.582	1032.13	988.344	977.643
3475.1	954.179	1018.24	1028.63	973.633	1032.33	988.461	977.633
3477.03	954.389	1018.18	1028.6	973.619	1032.52	988.551	977.587
3478.95	954.604	1018.12	1028.55	973.569	1032.69	988.63	977.529
3480.88	954.859	1018.08	1028.53	973.52	1032.86	988.719	977.48
3482.81	955.181	1018.07	1028.57	973.504	1033.04	988.827	977.46
3484.74	955.575	1018.1	1028.69	973.538	1033.23	988.955	977.481
3486.67	956.025	1018.15	1028.88	973.623	1033.41	989.098	977.547
3488.6	956.487	1018.2	1029.09	973.738	1033.6	989.245	977.655
3490.53	956.906	1018.22	1029.27	973.847	1033.77	989.384	977.79
3492.45	957.236	1018.18	1029.39	973.916	1033.93	989.509	977.938
3494.38	957.451	1018.07	1029.41	973.922	1034.08	989.624	978.086
3496.31	957.564	1017.92	1029.34	973.867	1034.22	989.736	978.228
3498.24	957.623	1017.75	1029.2	973.779	1034.36	989.863	978.37
3500.17	957.697	1017.61	1029.05	973.702	1034.51	990.02	978.528
3502.09	957.873	1017.55	1028.95	973.694	1034.68	990.223	978.731
3504.02	958.201	1017.6	1028.97	973.792	1034.89	990.476	979.002
3505.95	958.695	1017.76	1029.1	974.003	1035.13	990.775	979.353
3507.88	959.315	1018.01	1029.33	974.303	1035.42	991.107	979.777
3509.81	959.989	1018.28	1029.6	974.637	1035.74	991.453	980.249
3511.74	960.626	1018.53	1029.85	974.942	1036.09	991.793	980.724
3513.67	961.146	1018.68	1030.01	975.163	1036.45	992.107	981.158
3515.59	961.513	1018.73	1030.05	975.277	1036.81	992.389	981.523
3517.52	961.728	1018.68	1030	975.296	1037.14	992.638	981.807
3519.45	961.844	1018.59	1029.92	975.27	1037.45	992.865	982.03
3521.38	961.938	1018.5	1029.87	975.266	1037.72	993.085	982.23
3523.31	962.105	1018.49	1029.96	975.357	1037.96	993.322	982.458
3525.24	962.42	1018.61	1030.23	975.597	1038.19	993.594	982.759
3527.17	962.904	1018.86	1030.7	975.987	1038.41	993.903	983.146
3529.09	963.522	1019.2	1031.3	976.482	1038.63	994.241	983.599
3531.02	964.194	1019.57	1031.93	976.998	1038.86	994.583	984.067
3532.95	964.812	1019.86	1032.46	977.44	1039.09	994.897	984.486
3534.88	965.274	1020.03	1032.78	977.724	1039.32	995.153	984.799
3536.81	965.532	1020.02	1032.84	977.818	1039.54	995.336	984.973
3538.74	965.591	1019.86	1032.65	977.739	1039.74	995.451	985.019
3540.66	965.524	1019.6	1032.31	977.558	1039.94	995.523	984.986
3542.59	965.443	1019.34	1031.94	977.38	1040.12	995.591	984.941
3544.52	965.468	1019.16	1031.69	977.308	1040.32	995.7	984.961
3546.45	965.693	1019.14	1031.67	977.424	1040.53	995.883	985.108
3548.38	966.125	1019.3	1031.91	977.729	1040.78	996.142	985.391
3550.31	966.689	1019.58	1032.33	978.162	1041.05	996.456	985.775
3552.24	967.245	1019.9	1032.8	978.605	1041.33	996.773	986.186
3554.16	967.668	1020.15	1033.18	978.954	1041.63	997.051	986.555
3556.09	967.866	1020.27	1033.36	979.128	1041.91	997.251	986.827
3558.02	967.838	1020.23	1033.31	979.119	1042.18	997.374	986.997
3559.95	967.66	1020.07	1033.07	978.985	1042.43	997.444	987.096
3561.88	967.507	1019.88	1032.8	978.855	1042.69	997.519	987.204
3563.81	967.586	1019.78	1032.68	978.891	1042.98	997.674	987.419
3565.74	968.043	1019.88	1032.86	979.213	1043.31	997.962	987.811
3567.66	968.92	1020.23	1033.4	979.859	1043.7	998.4	988.395
3569.59	970.096	1020.76	1034.23	980.745	1044.12	998.953	989.113
3571.52	971.377	1021.38	1035.18	981.723	1044.56	999.555	989.871
3573.45	972.546	1021.95	1036.08	982.628	1044.98	1000.14	990.57
3575.38	973.477	1022.4	1036.81	983.352	1045.36	1000.65	991.152
3577.31	974.141	1022.7	1037.34	983.864	1045.68	1001.09	991.61
3579.23	974.569	1022.85	1037.68	984.177	1045.97	1001.46	991.965
3581.16	974.829	1022.89	1037.87	984.331	1046.24	1001.79	992.256
3583.09	974.998	1022.85	1037.96	984.385	1046.51	1002.1	992.521
3585.02	975.169	1022.76	1038.02	984.413	1046.82	1002.42	992.796
3586.95	975.405	1022.66	1038.09	984.476	1047.17	1002.74	993.099
3588.88	975.756	1022.58	1038.21	984.632	1047.58	1003.09	993.437
3590.8	976.237	1022.53	1038.39	984.913	1048.03	1003.45	993.806
3592.73	976.841	1022.55	1038.63	985.325	1048.5	1003.84	994.202
3594.66	977.539	1022.62	1038.93	985.857	1048.97	1004.26	994.619
3596.59	978.3	1022.76	1039.28	986.476	1049.45	1004.71	995.059
3598.52	979.099	1022.96	1039.66	987.154	1049.93	1005.19	995.526
3600.45	979.896	1023.19	1040.03	987.838	1050.42	1005.69	996.008
3602.38	980.643	1023.39	1040.36	988.471	1050.9	1006.2	996.483
3604.3	981.296	1023.51	1040.57	989	1051.38	1006.68	996.924
3606.23	981.837	1023.52	1040.63	989.397	1051.84	1007.11	997.308
3608.16	982.301	1023.43	1040.56	989.685	1052.26	1007.47	997.638
3610.09	982.771	1023.29	1040.44	989.931	1052.64	1007.8	997.942
3612.02	983.381	1023.2	1040.42	990.25	1053.01	1008.13	998.281
3613.95	984.261	1023.27	1040.64	990.756	1053.38	1008.52	998.717
3615.88	985.486	1023.58	1041.18	991.516	1053.8	1009	999.291
3617.8	987.07	1024.15	1042.08	992.542	1054.3	1009.6	1000.02
3619.73	988.965	1024.93	1043.28	993.789	1054.91	1010.3	1000.88
3621.66	991.081	1025.86	1044.66	995.177	1055.61	1011.07	1001.84
3623.59	993.306	1026.84	1046.1	996.604	1056.37	1011.87	1002.85
3625.52	995.512	1027.78	1047.48	997.97	1057.16	1012.65	1003.87
3627.45	997.553	1028.59	1048.69	999.17	1057.93	1013.39	1004.83
3629.37	999.281	1029.21	1049.61	1000.12	1058.63	1014.03	1005.67
3631.3	1000.58	1029.59	1050.18	1000.74	1059.26	1014.56	1006.32
3633.23	1001.39	1029.7	1050.4	1001.03	1059.79	1014.97	1006.75
3635.16	1001.77	1029.58	1050.31	1001.02	1060.26	1015.27	1006.93
3637.09	1001.86	1029.32	1050.02	1000.83	1060.69	1015.47	1006.93
3639.02	1001.82	1028.98	1049.67	1000.55	1061.07	1015.62	1006.8
3640.95	1001.81	1028.64	1049.35	1000.3	1061.41	1015.73	1006.61
3642.87	1001.91	1028.33	1049.09	1000.1	1061.69	1015.79	1006.4
3644.8	1002.18	1028.07	1048.94	1000.01	1061.89	1015.81	1006.23
3646.73	1002.74	1027.94	1049.02	1000.11	1062	1015.83	1006.18
3648.66	1003.69	1027.99	1049.41	1000.46	1062.05	1015.89	1006.29
3650.59	1005.02	1028.26	1050.16	1001.07	1062.09	1016.05	1006.6
3652.52	1006.54	1028.65	1051.11	1001.84	1062.18	1016.3	1007.03
3654.44	1007.98	1029.02	1052.03	1002.56	1062.36	1016.62	1007.44
3656.37	1009.1	1029.24	1052.71	1003.08	1062.63	1016.94	1007.74
3658.3	1009.88	1029.33	1053.13	1003.39	1062.98	1017.26	1007.93
3660.23	1010.46	1029.37	1053.41	1003.59	1063.39	1017.57	1008.06
3662.16	1010.96	1029.43	1053.67	1003.78	1063.83	1017.89	1008.2
3664.09	1011.43	1029.54	1053.94	1003.99	1064.26	1018.18	1008.35
3666.01	1011.8	1029.65	1054.16	1004.17	1064.62	1018.39	1008.49
3667.94	1012	1029.69	1054.27	1004.28	1064.88	1018.46	1008.56
3669.87	1012.04	1029.67	1054.24	1004.3	1065.02	1018.4	1008.54
3671.8	1012.02	1029.61	1054.19	1004.32	1065.06	1018.25	1008.48
3673.73	1012.12	1029.61	1054.24	1004.42	1065.07	1018.1	1008.45
3675.66	1012.36	1029.71	1054.44	1004.65	1065.1	1018.01	1008.48
3677.59	1012.7	1029.89	1054.75	1004.95	1065.18	1018.02	1008.58
3679.51	1013.02	1030.07	1055.06	1005.24	1065.33	1018.09	1008.72
3681.44	1013.29	1030.24	1055.35	1005.51	1065.52	1018.22	1008.89
3683.37	1013.52	1030.4	1055.6	1005.75	1065.73	1018.36	1009.08
3685.3	1013.75	1030.53	1055.85	1005.98	1065.94	1018.5	1009.27
3687.23	1014.01	1030.64	1056.08	1006.23	1066.12	1018.63	1009.47
3689.16	1014.31	1030.74	1056.31	1006.48	1066.28	1018.75	1009.64
3691.09	1014.63	1030.82	1056.52	1006.73	1066.44	1018.85	1009.79
3693.01	1014.94	1030.86	1056.68	1006.93	1066.61	1018.93	1009.89
3694.94	1015.18	1030.88	1056.79	1007.06	1066.79	1019.01	1009.93
3696.87	1015.32	1030.86	1056.83	1007.1	1066.99	1019.07	1009.92
3698.8	1015.38	1030.82	1056.83	1007.07	1067.18	1019.12	1009.84
3700.73	1015.38	1030.76	1056.8	1006.98	1067.34	1019.15	1009.73
3702.66	1015.33	1030.68	1056.73	1006.84	1067.46	1019.17	1009.58
3704.58	1015.21	1030.58	1056.59	1006.65	1067.53	1019.18	1009.41
3706.51	1015	1030.43	1056.36	1006.4	1067.57	1019.18	1009.23
3708.44	1014.7	1030.27	1056.04	1006.09	1067.6	1019.18	1009.09
3710.37	1014.3	1030.1	1055.62	1005.72	1067.67	1019.19	1009
3712.3	1013.83	1029.97	1055.16	1005.34	1067.81	1019.23	1008.98
3714.23	1013.31	1029.89	1054.7	1004.97	1068.01	1019.29	1009.03
3716.16	1012.81	1029.89	1054.3	1004.65	1068.25	1019.37	1009.13
3718.08	1012.37	1029.97	1054.01	1004.4	1068.5	1019.47	1009.28
3720.01	1012.04	1030.15	1053.86	1004.28	1068.75	1019.59	1009.47
3721.94	1011.86	1030.43	1053.89	1004.29	1068.96	1019.75	1009.71
3723.87	1011.78	1030.81	1054.06	1004.42	1069.14	1019.93	1010
3725.8	1011.77	1031.25	1054.32	1004.62	1069.3	1020.14	1010.32
3727.73	1011.76	1031.71	1054.62	1004.87	1069.48	1020.35	1010.67
3729.66	1011.74	1032.2	1054.93	1005.13	1069.69	1020.58	1011.06
3731.58	1011.76	1032.7	1055.27	1005.43	1069.94	1020.81	1011.49
3733.51	1011.9	1033.26	1055.7	1005.82	1070.25	1021.08	1011.98
3735.44	1012.26	1033.9	1056.29	1006.37	1070.59	1021.4	1012.56
3737.37	1012.89	1034.62	1057.07	1007.1	1070.96	1021.79	1013.22
3739.3	1013.77	1035.41	1058.04	1007.99	1071.33	1022.24	1013.95
3741.22	1014.82	1036.19	1059.12	1008.97	1071.66	1022.71	1014.68
3743.15	1015.87	1036.89	1060.18	1009.92	1071.96	1023.16	1015.36
3745.08	1016.77	1037.44	1061.11	1010.74	1072.2	1023.54	1015.92
3747.01	1017.42	1037.82	1061.8	1011.33	1072.4	1023.81	1016.34
3748.94	1017.74	1038.02	1062.2	1011.67	1072.56	1023.97	1016.63
3750.87	1017.75	1038.06	1062.31	1011.77	1072.71	1024.04	1016.79
3752.8	1017.51	1038.01	1062.18	1011.68	1072.87	1024.07	1016.89
3754.72	1017.13	1037.91	1061.93	1011.5	1073.06	1024.11	1016.97
3756.65	1016.75	1037.84	1061.68	1011.33	1073.28	1024.2	1017.07
3758.58	1016.52	1037.86	1061.57	1011.27	1073.54	1024.38	1017.24
3760.51	1016.54	1038.03	1061.7	1011.39	1073.82	1024.66	1017.5
3762.44	1016.86	1038.37	1062.11	1011.72	1074.11	1025.03	1017.85
3764.37	1017.43	1038.86	1062.74	1012.19	1074.38	1025.45	1018.27
3766.3	1018.14	1039.44	1063.49	1012.74	1074.62	1025.88	1018.72
3768.22	1018.86	1040.04	1064.22	1013.27	1074.82	1026.27	1019.14
3770.15	1019.45	1040.59	1064.81	1013.68	1075.01	1026.6	1019.51
3772.08	1019.85	1041.05	1065.21	1013.95	1075.19	1026.84	1019.8
3774.01	1020.05	1041.41	1065.43	1014.08	1075.39	1027.02	1020.03
3775.94	1020.1	1041.7	1065.54	1014.12	1075.62	1027.14	1020.22
3777.87	1020.07	1041.95	1065.61	1014.14	1075.89	1027.24	1020.39
3779.8	1020.05	1042.17	1065.72	1014.19	1076.17	1027.32	1020.58
3781.72	1020.08	1042.39	1065.91	1014.28	1076.48	1027.41	1020.77
3783.65	1020.16	1042.61	1066.17	1014.43	1076.78	1027.5	1020.98
3785.58	1020.29	1042.82	1066.48	1014.59	1077.07	1027.6	1021.19
3787.51	1020.46	1043	1066.82	1014.76	1077.35	1027.72	1021.39
3789.44	1020.65	1043.17	1067.16	1014.91	1077.62	1027.85	1021.56
3791.36	1020.85	1043.32	1067.5	1015.04	1077.87	1028.01	1021.7
3793.29	1021.05	1043.46	1067.81	1015.16	1078.1	1028.18	1021.8
3795.22	1021.25	1043.59	1068.09	1015.27	1078.3	1028.36	1021.87
3797.15	1021.45	1043.73	1068.38	1015.42	1078.47	1028.57	1021.93
3799.08	1021.71	1043.92	1068.71	1015.65	1078.61	1028.8	1022.03
3801.01	1022.1	1044.2	1069.17	1016.03	1078.76	1029.08	1022.21
3802.94	1022.64	1044.59	1069.8	1016.57	1078.93	1029.42	1022.51
3804.86	1023.26	1045.01	1070.51	1017.18	1079.13	1029.78	1022.86
3806.79	1023.81	1045.38	1071.15	1017.72	1079.34	1030.12	1023.19
3808.72	1024.18	1045.61	1071.62	1018.09	1079.55	1030.4	1023.43
3810.65	1024.33	1045.71	1071.86	1018.25	1079.73	1030.59	1023.54
3812.58	1024.23	1045.66	1071.83	1018.18	1079.86	1030.69	1023.52
3814.51	1023.89	1045.49	1071.54	1017.91	1079.94	1030.68	1023.36
3816.44	1023.35	1045.26	1071.03	1017.49	1079.98	1030.6	1023.12
3818.36	1022.72	1045.05	1070.44	1017.02	1080.02	1030.48	1022.86
3820.29	1022.14	1044.91	1069.89	1016.61	1080.12	1030.38	1022.64
3822.22	1021.7	1044.87	1069.49	1016.32	1080.3	1030.33	1022.49
3824.15	1021.43	1044.9	1069.26	1016.14	1080.55	1030.34	1022.42
3826.08	1021.32	1044.97	1069.17	1016.05	1080.84	1030.39	1022.39
3828.01	1021.31	1045.01	1069.18	1015.99	1081.12	1030.47	1022.39
3829.93	1021.35	1044.99	1069.23	1015.9	1081.34	1030.53	1022.39
3831.86	1021.36	1044.88	1069.23	1015.74	1081.49	1030.55	1022.37
3833.79	1021.3	1044.7	1069.18	1015.51	1081.56	1030.51	1022.33
3835.72	1021.22	1044.51	1069.13	1015.27	1081.57	1030.43	1022.31
3837.65	1021.2	1044.39	1069.18	1015.12	1081.58	1030.37	1022.33
3839.58	1021.37	1044.43	1069.44	1015.13	1081.62	1030.37	1022.44
3841.51	1021.79	1044.69	1069.98	1015.38	1081.69	1030.45	1022.64
3843.43	1022.53	1045.19	1070.84	1015.88	1081.79	1030.64	1022.95
3845.36	1023.54	1045.89	1071.96	1016.61	1081.88	1030.92	1023.37
3847.29	1024.71	1046.73	1073.21	1017.47	1081.95	1031.25	1023.85
3849.22	1025.82	1047.57	1074.4	1018.31	1081.97	1031.57	1024.33
3851.15	1026.63	1048.27	1075.29	1018.97	1081.97	1031.82	1024.73
3853.08	1026.96	1048.69	1075.69	1019.32	1081.95	1031.95	1024.98
3855.01	1026.7	1048.76	1075.52	1019.27	1081.95	1031.94	1025
3856.93	1025.9	1048.47	1074.81	1018.86	1081.99	1031.81	1024.79
3858.86	1024.74	1047.88	1073.74	1018.18	1082.06	1031.61	1024.38
3860.79	1023.46	1047.16	1072.53	1017.4	1082.13	1031.39	1023.87
3862.72	1022.3	1046.43	1071.43	1016.69	1082.2	1031.2	1023.35
3864.65	1021.42	1045.83	1070.6	1016.17	1082.24	1031.07	1022.92
3866.58	1020.91	1045.44	1070.11	1015.89	1082.28	1031	1022.64
3868.5	1020.74	1045.26	1069.95	1015.84	1082.31	1031	1022.54
3870.43	1020.81	1045.26	1070.03	1015.94	1082.37	1031.03	1022.58
3872.36	1021.02	1045.37	1070.24	1016.1	1082.47	1031.07	1022.7
3874.29	1021.28	1045.54	1070.49	1016.26	1082.61	1031.13	1022.87
3876.22	1021.57	1045.74	1070.75	1016.39	1082.78	1031.2	1023.06
3878.15	1021.9	1045.98	1071.06	1016.53	1082.95	1031.3	1023.25
3880.07	1022.27	1046.26	1071.44	1016.7	1083.11	1031.44	1023.46
3882	1022.67	1046.58	1071.89	1016.91	1083.23	1031.6	1023.66
3883.93	1023.03	1046.91	1072.37	1017.16	1083.32	1031.76	1023.84
3885.86	1023.26	1047.19	1072.78	1017.37	1083.38	1031.88	1023.95
3887.79	1023.29	1047.37	1073.05	1017.48	1083.42	1031.92	1023.97
3889.72	1023.09	1047.41	1073.1	1017.45	1083.45	1031.86	1023.87
3891.65	1022.71	1047.32	1072.95	1017.26	1083.48	1031.71	1023.67
3893.57	1022.26	1047.14	1072.67	1016.99	1083.51	1031.51	1023.43
3895.5	1021.88	1046.96	1072.37	1016.71	1083.55	1031.31	1023.2
3897.43	1021.73	1046.89	1072.21	1016.55	1083.61	1031.16	1023.08
3899.36	1021.9	1046.99	1072.29	1016.61	1083.72	1031.12	1023.12
3901.29	1022.4	1047.32	1072.68	1016.94	1083.88	1031.23	1023.34
3903.22	1023.13	1047.83	1073.32	1017.5	1084.09	1031.47	1023.72
3905.14	1023.92	1048.42	1074.05	1018.17	1084.35	1031.79	1024.16
3907.07	1024.56	1048.94	1074.69	1018.76	1084.61	1032.11	1024.55
3909	1024.93	1049.31	1075.12	1019.17	1084.85	1032.38	1024.83
3910.93	1025.02	1049.49	1075.3	1019.34	1085.02	1032.56	1024.98
3912.86	1024.85	1049.48	1075.24	1019.28	1085.13	1032.63	1025.01
3914.79	1024.5	1049.32	1074.99	1019.02	1085.16	1032.6	1024.96
3916.72	1024.02	1049.04	1074.6	1018.64	1085.13	1032.48	1024.84
3918.64	1023.5	1048.7	1074.14	1018.21	1085.07	1032.32	1024.71
3920.57	1023.01	1048.37	1073.69	1017.83	1085	1032.14	1024.58
3922.5	1022.65	1048.11	1073.35	1017.58	1084.95	1031.99	1024.48
3924.43	1022.49	1047.98	1073.17	1017.52	1084.94	1031.92	1024.43
3926.36	1022.55	1048.01	1073.2	1017.66	1084.97	1031.93	1024.43
3928.29	1022.8	1048.16	1073.41	1017.94	1085.05	1032.04	1024.48
3930.22	1023.17	1048.4	1073.73	1018.29	1085.16	1032.2	1024.55
3932.14	1023.57	1048.67	1074.08	1018.61	1085.3	1032.39	1024.63
3934.07	1023.91	1048.91	1074.4	1018.84	1085.46	1032.58	1024.7
3936	1024.15	1049.09	1074.65	1018.95	1085.63	1032.75	1024.77
3937.93	1024.28	1049.22	1074.82	1018.93	1085.82	1032.89	1024.83
3939.86	1024.33	1049.31	1074.96	1018.85	1086.01	1033.01	1024.92
3941.79	1024.39	1049.4	1075.13	1018.76	1086.19	1033.11	1025.04
3943.71	1024.51	1049.54	1075.38	1018.74	1086.38	1033.22	1025.22
3945.64	1024.74	1049.75	1075.73	1018.83	1086.55	1033.34	1025.45
3947.57	1025.11	1050.04	1076.18	1019.06	1086.7	1033.5	1025.72
3949.5	1025.59	1050.4	1076.71	1019.43	1086.85	1033.68	1026.02
3951.43	1026.13	1050.79	1077.25	1019.88	1086.99	1033.88	1026.33
3953.36	1026.67	1051.19	1077.75	1020.39	1087.12	1034.08	1026.62
3955.28	1027.17	1051.57	1078.18	1020.9	1087.25	1034.27	1026.88
3957.21	1027.59	1051.9	1078.54	1021.36	1087.37	1034.44	1027.09
3959.14	1027.9	1052.18	1078.81	1021.75	1087.48	1034.56	1027.26
3961.07	1028.11	1052.39	1079.02	1022.05	1087.57	1034.61	1027.36
3963	1028.22	1052.52	1079.16	1022.23	1087.62	1034.6	1027.39
3964.93	1028.22	1052.57	1079.24	1022.32	1087.66	1034.54	1027.35
3966.86	1028.14	1052.55	1079.28	1022.31	1087.68	1034.43	1027.27
3968.78	1028.02	1052.48	1079.3	1022.25	1087.69	1034.3	1027.15
3970.71	1027.89	1052.4	1079.31	1022.18	1087.71	1034.19	1027.05
3972.64	1027.8	1052.35	1079.34	1022.12	1087.75	1034.12	1026.98
3974.57	1027.77	1052.35	1079.41	1022.11	1087.81	1034.1	1026.98
3976.5	1027.82	1052.43	1079.53	1022.15	1087.9	1034.13	1027.04
3978.43	1027.96	1052.57	1079.68	1022.23	1088	1034.2	1027.17
3980.36	1028.16	1052.77	1079.86	1022.33	1088.12	1034.31	1027.35
3982.28	1028.41	1052.98	1080.05	1022.43	1088.24	1034.43	1027.54
3984.21	1028.68	1053.19	1080.23	1022.51	1088.34	1034.57	1027.73
3986.14	1028.94	1053.37	1080.41	1022.58	1088.43	1034.69	1027.92
3988.07	1029.19	1053.52	1080.6	1022.63	1088.49	1034.82	1028.09
3990	1029.41	1053.64	1080.8	1022.67	1088.52	1034.92	1028.24
3991.93	1029.58	1053.74	1081.01	1022.73	1088.52	1035	1028.38
3993.85	1029.7	1053.85	1081.24	1022.79	1088.5	1035.05	1028.5
3995.78	1029.75	1053.95	1081.49	1022.88	1088.48	1035.09	1028.6
3997.71	1029.77	1054.07	1081.73	1022.98	1088.48	1035.11	1028.67
3999.64	1029.75	1054.19	1081.96	1023.1	1088.5	1035.13	1028.72
4001.57	--	--	--	--	--	--	--
