# Supplementary material for: Chabazite-supported ZnO and CeO2 nanoparticles with structural stability and enhanced antibacterial action
Source: PLoS One. 2026 Mar 13;21(3):e0344459. doi: 10.1371/journal.pone.0344459 (PMC12987442; doi:10.1371/journal.pone.0344459)
Supplement: S3 Data — Data used from the samples used. (XLSX) [file pone.0344459.s003.xlsx]

## Sheet: Hoja1
l	CHA	ZC01	ZC05	ZC10	ZC15	ZC20	ZC25
800	0.01917	0.03192	0.02217	0.02272	0.02385	0.0254	0.03028
799	0.01872	0.03206	0.02224	0.02282	0.02428	0.02543	0.02924
798	0.01897	0.03197	0.02166	0.0222	0.02385	0.02465	0.02891
797	0.01891	0.03236	0.02165	0.0227	0.02395	0.0252	0.02969
796	0.0186	0.03187	0.02146	0.0226	0.02384	0.02463	0.02945
795	0.01862	0.03228	0.0218	0.023	0.02396	0.02499	0.02919
794	0.01904	0.03193	0.02226	0.02263	0.02371	0.02521	0.02921
793	0.01867	0.03251	0.02192	0.02239	0.02361	0.02456	0.02896
792	0.01861	0.03225	0.02209	0.02187	0.02383	0.02495	0.02942
791	0.01849	0.03266	0.02262	0.02273	0.02422	0.02543	0.03014
790	0.01901	0.03272	0.02222	0.02296	0.02424	0.02551	0.02936
789	0.01912	0.03274	0.02275	0.02305	0.02447	0.02542	0.02934
788	0.019	0.03233	0.02268	0.02289	0.02437	0.02478	0.02881
787	0.01872	0.03183	0.02246	0.02282	0.02377	0.02476	0.02888
786	0.01906	0.03272	0.02213	0.02255	0.02388	0.02515	0.02884
785	0.01879	0.03266	0.02273	0.02327	0.0238	0.02541	0.02918
784	0.0187	0.03235	0.0223	0.02293	0.02425	0.02489	0.02904
783	0.01864	0.03286	0.0226	0.02287	0.02417	0.0255	0.02891
782	0.01906	0.03291	0.02284	0.02326	0.02472	0.0252	0.02937
781	0.01944	0.03266	0.02311	0.02373	0.02493	0.0254	0.02953
780	0.01822	0.0327	0.0223	0.02308	0.02428	0.02547	0.02878
779	0.01921	0.03301	0.02336	0.02364	0.02493	0.02626	0.02946
778	0.01902	0.0329	0.02286	0.02314	0.02467	0.02587	0.02951
777	0.0192	0.03261	0.02275	0.02278	0.0244	0.02551	0.02908
776	0.01894	0.03275	0.02336	0.023	0.02409	0.02585	0.02938
775	0.01946	0.03342	0.02335	0.02376	0.02531	0.02653	0.02985
774	0.01962	0.03332	0.02343	0.02367	0.02483	0.02575	0.02975
773	0.01897	0.03366	0.02326	0.02355	0.02494	0.02619	0.029
772	0.01954	0.03376	0.02354	0.02386	0.02562	0.02621	0.02984
771	0.01903	0.03351	0.02333	0.02391	0.02528	0.02629	0.02925
770	0.02014	0.03399	0.02384	0.02441	0.02501	0.02685	0.02989
769	0.01972	0.0331	0.02368	0.0239	0.02525	0.02611	0.02964
768	0.0193	0.0335	0.02341	0.02383	0.02558	0.02629	0.02966
767	0.01992	0.03395	0.02373	0.02406	0.02496	0.02639	0.02973
766	0.01955	0.03335	0.02354	0.02395	0.02488	0.02616	0.02945
765	0.01953	0.03401	0.0238	0.02405	0.02548	0.02605	0.0295
764	0.01953	0.03358	0.02351	0.0241	0.02525	0.02635	0.02954
763	0.01981	0.03414	0.02357	0.02412	0.02528	0.02663	0.02996
762	0.02009	0.03429	0.02472	0.02461	0.02571	0.02655	0.0304
761	0.02002	0.03426	0.0243	0.02491	0.02596	0.02692	0.03001
760	0.0199	0.03414	0.0242	0.02458	0.02616	0.02664	0.02989
759	0.02015	0.03387	0.02391	0.02484	0.02572	0.02669	0.02999
758	0.02102	0.03441	0.02505	0.02519	0.02639	0.02719	0.03066
757	0.02038	0.03423	0.02439	0.0248	0.02614	0.02683	0.02999
756	0.0202	0.03495	0.02425	0.02486	0.02663	0.02704	0.03033
755	0.0202	0.03447	0.02449	0.02483	0.02617	0.02702	0.0302
754	0.02078	0.03453	0.02509	0.0256	0.02679	0.02726	0.03047
753	0.02053	0.035	0.02522	0.02544	0.02693	0.02775	0.03093
752	0.02048	0.03466	0.02459	0.0253	0.02683	0.02699	0.0304
751	0.02048	0.03485	0.02486	0.02514	0.02644	0.02732	0.03019
750	0.0205	0.03487	0.02542	0.02541	0.02673	0.02742	0.03075
749	0.02066	0.03468	0.02509	0.02519	0.0266	0.02766	0.03046
748	0.02063	0.03504	0.02499	0.0254	0.02689	0.02747	0.03062
747	0.0211	0.0353	0.026	0.0259	0.02754	0.02785	0.03103
746	0.02086	0.03504	0.02525	0.02523	0.02687	0.02754	0.03031
745	0.02102	0.0349	0.02532	0.02599	0.02719	0.02768	0.03059
744	0.02119	0.03567	0.02555	0.02609	0.02747	0.02814	0.031
743	0.02126	0.03515	0.02566	0.02602	0.0273	0.028	0.03099
742	0.021	0.0351	0.02561	0.0258	0.0274	0.02792	0.03046
741	0.02122	0.03542	0.02586	0.02605	0.02727	0.0279	0.03041
740	0.02125	0.03522	0.02577	0.02602	0.02776	0.02781	0.03087
739	0.02186	0.036	0.02637	0.0263	0.02781	0.02865	0.0312
738	0.02173	0.03588	0.02672	0.02632	0.02789	0.02833	0.03092
737	0.0216	0.03575	0.02628	0.02629	0.02781	0.02855	0.03102
736	0.02162	0.03589	0.02591	0.02658	0.02786	0.02844	0.03108
735	0.02149	0.03579	0.02602	0.0262	0.02794	0.02816	0.03078
734	0.022	0.03589	0.02664	0.02661	0.0282	0.02852	0.03111
733	0.0222	0.03634	0.02673	0.02687	0.02837	0.02905	0.0311
732	0.02196	0.03637	0.02687	0.02709	0.02858	0.02875	0.03103
731	0.02193	0.03591	0.02646	0.02665	0.02809	0.02835	0.03125
730	0.02249	0.03661	0.02705	0.02746	0.02885	0.02913	0.03173
729	0.02246	0.03668	0.02713	0.02733	0.02894	0.02901	0.03148
728	0.02289	0.03683	0.02732	0.0275	0.02902	0.0295	0.03166
727	0.02254	0.03694	0.02722	0.0276	0.02892	0.02952	0.03152
726	0.02271	0.03669	0.02718	0.02761	0.02915	0.02937	0.03163
725	0.02284	0.03684	0.02753	0.02787	0.02926	0.02922	0.03132
724	0.02309	0.03698	0.02759	0.02775	0.02934	0.02965	0.03148
723	0.02324	0.03704	0.02754	0.02806	0.02921	0.0297	0.03191
722	0.02342	0.03749	0.02793	0.02794	0.02948	0.02957	0.03181
721	0.02339	0.03728	0.02807	0.02812	0.02957	0.02994	0.03195
720	0.02364	0.03745	0.02809	0.02838	0.02992	0.03024	0.03174
719	0.02364	0.0376	0.02819	0.02825	0.02979	0.02984	0.03179
718	0.02354	0.03761	0.02813	0.02842	0.02995	0.02989	0.03208
717	0.0239	0.0378	0.02853	0.02889	0.03028	0.03042	0.03243
716	0.02439	0.03805	0.02894	0.02912	0.03056	0.03072	0.03238
715	0.02428	0.03801	0.02863	0.029	0.0304	0.03045	0.0321
714	0.02439	0.03822	0.02867	0.02919	0.03076	0.03092	0.0324
713	0.02452	0.03842	0.02906	0.02925	0.03083	0.03093	0.03225
712	0.02448	0.0385	0.02907	0.02927	0.03097	0.03098	0.03239
711	0.02499	0.03863	0.0292	0.02957	0.03133	0.03114	0.03268
710	0.02515	0.03885	0.02991	0.03007	0.03151	0.03139	0.0328
709	0.02549	0.03907	0.02987	0.03008	0.0318	0.03139	0.03293
708	0.0251	0.0391	0.02951	0.02977	0.03155	0.03143	0.0327
707	0.02549	0.03914	0.02986	0.03024	0.03194	0.03168	0.0329
706	0.02536	0.03909	0.02982	0.03022	0.03184	0.0315	0.03284
705	0.02586	0.03955	0.03068	0.03084	0.03239	0.03214	0.03339
704	0.02604	0.03962	0.03049	0.03075	0.0323	0.03206	0.03338
703	0.02591	0.03936	0.03067	0.03097	0.03246	0.03222	0.03335
702	0.02626	0.03999	0.03072	0.03122	0.03281	0.03232	0.0336
701	0.02633	0.03987	0.03095	0.03136	0.03299	0.03252	0.03366
700	0.02673	0.0402	0.03109	0.03136	0.03306	0.03276	0.0338
699	0.02676	0.04008	0.03091	0.03135	0.03326	0.03275	0.03372
698	0.02721	0.04049	0.03163	0.03204	0.03368	0.03299	0.0342
697	0.02722	0.04063	0.03176	0.03221	0.03371	0.0332	0.03422
696	0.02704	0.04057	0.03184	0.03228	0.03394	0.03337	0.0343
695	0.02721	0.04087	0.03192	0.03219	0.03405	0.0335	0.03419
694	0.02764	0.04095	0.03184	0.03251	0.03428	0.03353	0.03437
693	0.02769	0.04107	0.0323	0.03265	0.03438	0.03386	0.03465
692	0.02805	0.0414	0.03236	0.03303	0.03468	0.03403	0.03473
691	0.0283	0.04142	0.03269	0.03328	0.03493	0.03412	0.03479
690	0.02831	0.04157	0.03274	0.0332	0.0351	0.0344	0.03514
689	0.02827	0.04172	0.03304	0.03344	0.03526	0.03444	0.03505
688	0.02868	0.04176	0.03295	0.03367	0.03535	0.03468	0.03527
687	0.02877	0.04213	0.0332	0.03379	0.03557	0.03475	0.03541
686	0.02899	0.04222	0.03358	0.0341	0.03597	0.03494	0.0357
685	0.02915	0.04238	0.03373	0.03436	0.03619	0.0353	0.03575
684	0.02941	0.04266	0.03412	0.03436	0.03618	0.03529	0.03585
683	0.02941	0.0426	0.034	0.03469	0.03651	0.03563	0.03621
682	0.02999	0.04285	0.03432	0.03514	0.03706	0.03578	0.03638
681	0.03003	0.04296	0.0345	0.0352	0.03713	0.03601	0.03643
680	0.03008	0.0431	0.03472	0.03537	0.03727	0.0363	0.03657
679	0.03018	0.0431	0.0347	0.03541	0.03738	0.03646	0.03668
678	0.03047	0.04343	0.03493	0.03569	0.03753	0.03654	0.03702
677	0.03073	0.04374	0.03508	0.03608	0.03777	0.03692	0.03709
676	0.03099	0.04396	0.03556	0.03637	0.03834	0.03733	0.03767
675	0.03101	0.04395	0.03571	0.03654	0.03835	0.03731	0.03762
674	0.03139	0.04444	0.03599	0.03672	0.03875	0.03757	0.03782
673	0.03152	0.04444	0.03608	0.03691	0.03902	0.03777	0.03798
672	0.03169	0.04446	0.03617	0.03723	0.03898	0.03805	0.0381
671	0.03183	0.04458	0.0363	0.03728	0.03927	0.03806	0.03834
670	0.03196	0.04495	0.03684	0.0375	0.03973	0.03851	0.03844
669	0.03223	0.045	0.03689	0.0378	0.0397	0.03864	0.03877
668	0.03255	0.0452	0.03724	0.03824	0.03997	0.03897	0.03888
667	0.03277	0.04568	0.03745	0.03844	0.04034	0.03929	0.0393
666	0.03288	0.04562	0.0375	0.0385	0.04057	0.0393	0.03927
665	0.03325	0.04586	0.03803	0.03879	0.04097	0.03985	0.03961
664	0.0336	0.04629	0.03823	0.03918	0.04106	0.03997	0.04002
663	0.0338	0.04632	0.03832	0.03917	0.04116	0.04012	0.03992
662	0.03364	0.04624	0.03847	0.0392	0.04144	0.04017	0.03994
661	0.03413	0.04665	0.03868	0.03981	0.0419	0.0407	0.04044
660	0.03452	0.04692	0.03905	0.03999	0.04217	0.04081	0.04066
659	0.0347	0.0471	0.03916	0.04016	0.04233	0.04106	0.0406
658	0.03516	0.04745	0.0396	0.04054	0.04269	0.04144	0.04091
657	0.03519	0.0477	0.0398	0.04075	0.04287	0.04158	0.04114
656	0.0353	0.04767	0.03998	0.04083	0.04316	0.0417	0.04115
655	0.03572	0.04796	0.0402	0.04112	0.04334	0.04184	0.04132
654	0.03587	0.04822	0.04044	0.0414	0.04365	0.04221	0.04155
653	0.03641	0.04846	0.04057	0.0418	0.04394	0.04258	0.0418
652	0.03643	0.04863	0.04084	0.0418	0.04408	0.04258	0.04199
651	0.03671	0.04886	0.04135	0.04217	0.04433	0.04294	0.04217
650	0.0369	0.04903	0.0414	0.04226	0.04458	0.04298	0.04228
649	0.03737	0.04938	0.0417	0.04268	0.04487	0.04351	0.04258
648	0.0375	0.04943	0.04197	0.04278	0.04524	0.04367	0.04272
647	0.03781	0.04982	0.04233	0.04328	0.0455	0.04372	0.04282
646	0.03808	0.05006	0.04236	0.04333	0.0457	0.04421	0.04295
645	0.03834	0.05048	0.04272	0.0438	0.04617	0.04452	0.04325
644	0.03883	0.05048	0.04294	0.04412	0.04639	0.04477	0.0435
643	0.03905	0.0506	0.04328	0.04433	0.04657	0.04507	0.04372
642	0.03929	0.05092	0.04348	0.04453	0.0468	0.04524	0.04368
641	0.0398	0.05123	0.04371	0.04482	0.04713	0.04543	0.04408
640	0.04003	0.05153	0.04419	0.04524	0.04738	0.04574	0.04421
639	0.04039	0.05177	0.0446	0.0455	0.04782	0.04613	0.04444
638	0.04057	0.05178	0.04456	0.04539	0.04798	0.04633	0.04454
637	0.04108	0.05227	0.04501	0.04609	0.04833	0.04657	0.04487
636	0.04145	0.05246	0.04539	0.04642	0.04865	0.04679	0.04513
635	0.04158	0.05271	0.04529	0.04643	0.04879	0.04685	0.04533
634	0.04215	0.05294	0.04559	0.04691	0.04919	0.04728	0.04557
633	0.0425	0.05308	0.04589	0.04704	0.04933	0.04739	0.04558
632	0.04275	0.05337	0.04637	0.04728	0.04968	0.04784	0.04591
631	0.04324	0.05372	0.04668	0.04773	0.04996	0.04811	0.04614
630	0.04356	0.05396	0.04688	0.04802	0.0504	0.04857	0.04637
629	0.04397	0.05415	0.04711	0.04818	0.05093	0.04872	0.04653
628	0.04415	0.05466	0.04758	0.04848	0.05114	0.04908	0.04681
627	0.04476	0.05499	0.04766	0.04891	0.05144	0.04944	0.04721
626	0.0452	0.05501	0.04806	0.04921	0.05167	0.04955	0.04727
625	0.04526	0.05517	0.04808	0.04927	0.05173	0.04988	0.04747
624	0.04593	0.05579	0.04874	0.04982	0.05238	0.05042	0.04802
623	0.04648	0.05584	0.04909	0.05003	0.05273	0.05072	0.04824
622	0.04686	0.05592	0.04936	0.0504	0.05297	0.05102	0.04825
621	0.04714	0.05622	0.04961	0.05061	0.05335	0.05126	0.04857
620	0.04773	0.05663	0.04986	0.05104	0.05366	0.05161	0.04909
619	0.04799	0.05673	0.05008	0.05123	0.05374	0.05167	0.04896
618	0.04866	0.05696	0.05056	0.05151	0.05428	0.05211	0.04922
617	0.04909	0.05737	0.05078	0.05188	0.05461	0.0527	0.04966
616	0.04954	0.05778	0.05113	0.05245	0.05517	0.053	0.05
615	0.05005	0.0578	0.05139	0.05244	0.05527	0.05327	0.05013
614	0.05046	0.05801	0.05163	0.05271	0.0556	0.05364	0.05043
613	0.05094	0.05842	0.05202	0.05319	0.05593	0.054	0.05074
612	0.05154	0.05872	0.05241	0.05349	0.05642	0.05434	0.05105
611	0.05216	0.05907	0.05273	0.05383	0.05655	0.05463	0.05142
610	0.05272	0.05936	0.05304	0.05416	0.05717	0.05501	0.0516
609	0.05313	0.0595	0.05344	0.05434	0.05723	0.05533	0.0518
608	0.0538	0.05975	0.05361	0.05466	0.05768	0.05564	0.05194
607	0.05424	0.05999	0.05395	0.05501	0.05812	0.05595	0.0523
606	0.05492	0.06049	0.05442	0.05555	0.05851	0.05643	0.05281
605	0.05543	0.06052	0.05475	0.05576	0.05871	0.05664	0.05275
604	0.05614	0.06092	0.05505	0.05615	0.05922	0.05717	0.05319
603	0.05678	0.06141	0.05554	0.05656	0.05941	0.05758	0.05353
602	0.05722	0.06137	0.05569	0.05672	0.05977	0.05776	0.05365
601	0.05811	0.06188	0.05612	0.05705	0.06027	0.05828	0.05421
600	0.05867	0.06208	0.05638	0.05741	0.06068	0.05852	0.05423
599	0.0593	0.06235	0.05695	0.05782	0.06108	0.05888	0.05465
598	0.06024	0.0629	0.05722	0.05828	0.06152	0.05943	0.05512
597	0.06063	0.06302	0.05749	0.05866	0.06175	0.05971	0.05518
596	0.06183	0.06355	0.05803	0.05915	0.06244	0.06031	0.05585
595	0.06211	0.06368	0.05821	0.05921	0.06261	0.06047	0.05592
594	0.06296	0.06395	0.05882	0.05984	0.06313	0.06083	0.05625
593	0.06376	0.06423	0.05891	0.06014	0.06344	0.06123	0.05661
592	0.06451	0.06476	0.05952	0.06054	0.06387	0.0619	0.05691
591	0.0653	0.06482	0.05985	0.0609	0.06414	0.06218	0.05708
590	0.06609	0.06534	0.06027	0.06146	0.06475	0.06267	0.05747
589	0.06685	0.06561	0.06066	0.06149	0.06503	0.06302	0.05786
588	0.06786	0.06597	0.06117	0.06207	0.06554	0.06349	0.05823
587	0.06852	0.06616	0.06148	0.06256	0.06594	0.06373	0.05867
586	0.06945	0.06673	0.06193	0.06301	0.06638	0.06428	0.05886
585	0.07011	0.06675	0.06228	0.06311	0.06658	0.06459	0.05908
584	0.07109	0.06702	0.06277	0.06375	0.06715	0.065	0.05944
583	0.07201	0.06737	0.06313	0.06405	0.06757	0.06546	0.05971
582	0.07302	0.06791	0.06349	0.0646	0.06815	0.06612	0.06037
581	0.07409	0.06824	0.06405	0.06518	0.06867	0.06636	0.06065
580	0.0748	0.0685	0.06431	0.06531	0.06904	0.06678	0.06068
579	0.07588	0.06896	0.06489	0.06601	0.06956	0.06731	0.06124
578	0.0765	0.0692	0.06516	0.06636	0.06988	0.06766	0.06144
577	0.07778	0.06977	0.06568	0.06692	0.07048	0.06829	0.06196
576	0.07863	0.07019	0.06599	0.06746	0.07092	0.06861	0.06231
575	0.07978	0.07037	0.06654	0.06771	0.07161	0.06904	0.06261
574	0.08057	0.07049	0.06696	0.06794	0.07169	0.06934	0.06278
573	0.08178	0.07114	0.06758	0.0686	0.07249	0.07002	0.06351
572	0.08268	0.07148	0.06792	0.06908	0.07283	0.07052	0.06371
571	0.08396	0.07181	0.06851	0.06957	0.07332	0.07112	0.06429
570	0.0849	0.07223	0.06905	0.07015	0.0738	0.0717	0.06458
569	0.08616	0.07266	0.06947	0.07061	0.07453	0.07208	0.06502
568	0.08695	0.0731	0.07017	0.07116	0.07501	0.07276	0.06529
567	0.08827	0.07328	0.07035	0.07137	0.0751	0.07313	0.06567
566	0.08943	0.07381	0.07093	0.07195	0.07586	0.07343	0.06617
565	0.09047	0.07431	0.07167	0.07292	0.0766	0.0743	0.06665
564	0.09182	0.0748	0.07199	0.07339	0.07726	0.0749	0.06723
563	0.09301	0.07516	0.07301	0.07383	0.07782	0.07548	0.06767
562	0.0939	0.07546	0.07336	0.07437	0.07815	0.0759	0.06795
561	0.09495	0.07601	0.07366	0.07486	0.07886	0.07644	0.06842
560	0.09646	0.07651	0.07454	0.07557	0.07926	0.07706	0.06902
559	0.09767	0.07685	0.07505	0.07631	0.08015	0.07769	0.06943
558	0.09878	0.07727	0.07537	0.07677	0.08054	0.07807	0.0697
557	0.10012	0.07816	0.07623	0.07761	0.08156	0.07892	0.07055
556	0.10142	0.0787	0.07675	0.07821	0.08202	0.07968	0.07097
555	0.10268	0.079	0.07755	0.07863	0.08249	0.08017	0.07144
554	0.10371	0.07933	0.07788	0.07917	0.08301	0.08055	0.07171
553	0.10513	0.08001	0.07842	0.08009	0.08388	0.08128	0.07237
552	0.10649	0.08045	0.07922	0.08058	0.0847	0.08196	0.07272
551	0.10786	0.08092	0.07988	0.08128	0.0852	0.08265	0.07334
550	0.10905	0.08138	0.08077	0.08205	0.08609	0.08329	0.07376
549	0.11043	0.08206	0.08117	0.08267	0.08665	0.08396	0.0743
548	0.11178	0.08252	0.08195	0.08343	0.08739	0.08457	0.07507
547	0.11319	0.08329	0.08266	0.08431	0.08828	0.08556	0.07563
546	0.1145	0.08356	0.08346	0.08472	0.0889	0.08625	0.0762
545	0.11618	0.08441	0.08418	0.08588	0.08968	0.08683	0.07669
544	0.11739	0.08502	0.08504	0.0864	0.09064	0.08756	0.07734
543	0.11887	0.08565	0.08575	0.08741	0.09136	0.08855	0.07812
542	0.12032	0.08622	0.0864	0.08816	0.09201	0.08932	0.0787
541	0.12199	0.08693	0.08708	0.08884	0.09273	0.08989	0.07916
540	0.12337	0.08763	0.08811	0.08985	0.09373	0.09066	0.08007
539	0.12493	0.08813	0.08865	0.09064	0.09449	0.09155	0.08058
538	0.12655	0.08891	0.08978	0.09138	0.09555	0.09265	0.0812
537	0.12817	0.08977	0.09064	0.09259	0.09632	0.09338	0.08193
536	0.12946	0.09042	0.09126	0.09335	0.09714	0.09399	0.08249
535	0.13105	0.09106	0.09237	0.09431	0.09824	0.09505	0.08336
534	0.13266	0.0917	0.09309	0.09499	0.09908	0.09585	0.08414
533	0.13447	0.09255	0.09405	0.09618	0.09991	0.09672	0.08484
532	0.13585	0.09315	0.095	0.09706	0.1007	0.09751	0.08564
531	0.13757	0.09404	0.09581	0.0981	0.102	0.09861	0.0861
530	0.13945	0.0948	0.09693	0.09901	0.10291	0.09948	0.08713
529	0.14097	0.09567	0.09785	0.10005	0.10386	0.1003	0.08792
528	0.14277	0.09633	0.09873	0.10104	0.10474	0.1014	0.08852
527	0.14434	0.09709	0.09984	0.10194	0.10574	0.10213	0.08941
526	0.14625	0.09796	0.10054	0.10311	0.10692	0.10331	0.09012
525	0.14782	0.0986	0.10149	0.10397	0.10757	0.10431	0.09094
524	0.14961	0.09952	0.10271	0.10511	0.10876	0.10525	0.09175
523	0.15135	0.10061	0.10383	0.10631	0.11	0.10636	0.09269
522	0.15313	0.10131	0.10468	0.10724	0.11094	0.10737	0.09339
521	0.15493	0.10217	0.10558	0.10842	0.11204	0.10821	0.09422
520	0.15679	0.10319	0.10677	0.10968	0.11312	0.1094	0.09504
519	0.15871	0.10388	0.10777	0.1105	0.11428	0.11061	0.09587
518	0.16051	0.10492	0.10881	0.11169	0.11536	0.11147	0.0969
517	0.16229	0.10583	0.10976	0.11274	0.11643	0.11254	0.09773
516	0.16444	0.10667	0.11113	0.11398	0.11739	0.11369	0.09868
515	0.16621	0.10769	0.1123	0.11524	0.11865	0.11483	0.09956
514	0.16787	0.10852	0.11288	0.11609	0.11982	0.11564	0.10025
513	0.16997	0.10923	0.11415	0.11728	0.12082	0.11682	0.10125
512	0.17176	0.11016	0.11523	0.11845	0.12207	0.11803	0.10215
511	0.17401	0.11124	0.11662	0.11957	0.12331	0.11925	0.10338
510	0.17573	0.11205	0.11759	0.12086	0.12422	0.12024	0.10404
509	0.17791	0.11312	0.11858	0.12201	0.12542	0.12146	0.10517
508	0.17993	0.11408	0.11974	0.12324	0.12672	0.12252	0.10627
507	0.18211	0.11511	0.12103	0.12434	0.12795	0.12376	0.10709
506	0.18395	0.11585	0.12214	0.12536	0.12894	0.12481	0.10793
505	0.18604	0.11694	0.12326	0.12678	0.13028	0.12609	0.10893
504	0.18807	0.11773	0.12426	0.12765	0.1312	0.12715	0.10979
503	0.19031	0.11868	0.12551	0.12903	0.13232	0.12841	0.11091
502	0.19219	0.11974	0.12666	0.13008	0.13367	0.1294	0.11174
501	0.19433	0.1205	0.12754	0.13107	0.13466	0.13049	0.11266
500	0.19621	0.12126	0.12872	0.13216	0.13562	0.13162	0.11367
499	0.19823	0.12222	0.12988	0.13343	0.13709	0.13296	0.11481
498	0.20005	0.12311	0.13079	0.13438	0.13792	0.13392	0.11558
497	0.20222	0.12405	0.13213	0.13575	0.13926	0.1351	0.11654
496	0.20413	0.12485	0.13293	0.1368	0.14023	0.13612	0.11757
495	0.20579	0.12581	0.13393	0.1379	0.14137	0.13728	0.11842
494	0.20767	0.12648	0.13516	0.13892	0.14244	0.13833	0.11947
493	0.20958	0.12744	0.13631	0.14015	0.1435	0.13929	0.12065
492	0.21138	0.12814	0.13731	0.14101	0.14451	0.14052	0.12131
491	0.21293	0.12909	0.1383	0.1421	0.14574	0.14167	0.12243
490	0.21429	0.12958	0.13926	0.14293	0.14648	0.14261	0.12308
489	0.21602	0.13074	0.14059	0.14412	0.14785	0.1439	0.12424
488	0.21735	0.13104	0.14121	0.1451	0.14838	0.14463	0.12497
487	0.21893	0.13204	0.14239	0.14632	0.1499	0.14597	0.12621
486	0.22048	0.1327	0.14345	0.14699	0.1509	0.14689	0.12708
485	0.22166	0.13323	0.14442	0.14821	0.15178	0.14784	0.12797
484	0.2229	0.13393	0.14536	0.14898	0.15276	0.14893	0.12884
483	0.22386	0.13443	0.14638	0.1501	0.15398	0.14998	0.12972
482	0.22503	0.13533	0.14737	0.15095	0.15489	0.15093	0.13091
481	0.22614	0.13586	0.14822	0.15218	0.15603	0.15198	0.13162
480	0.22701	0.13643	0.14931	0.15297	0.15709	0.1528	0.13259
479	0.22774	0.13704	0.1502	0.15419	0.15782	0.15388	0.13358
478	0.22889	0.13762	0.15154	0.15517	0.15907	0.15511	0.1347
477	0.22953	0.13835	0.15223	0.15634	0.16005	0.15577	0.1357
476	0.23015	0.13905	0.15352	0.15734	0.16124	0.15701	0.13688
475	0.23093	0.13958	0.15467	0.15841	0.16224	0.15799	0.13764
474	0.23158	0.14059	0.15591	0.15963	0.16345	0.15934	0.13899
473	0.23237	0.14094	0.15674	0.16087	0.16458	0.16018	0.14018
472	0.23308	0.14197	0.15822	0.16201	0.1661	0.16157	0.14135
471	0.23379	0.14264	0.1595	0.16351	0.16753	0.16289	0.14271
470	0.23419	0.14328	0.16054	0.1645	0.16853	0.16371	0.14369
469	0.23483	0.14433	0.16218	0.16612	0.16994	0.16522	0.14517
468	0.23562	0.14527	0.1634	0.16736	0.17144	0.16669	0.14664
467	0.23638	0.14602	0.16483	0.16895	0.17268	0.16788	0.14791
466	0.23715	0.14708	0.16665	0.17063	0.17452	0.16938	0.14969
465	0.23809	0.14839	0.16813	0.17204	0.17598	0.17072	0.15097
464	0.23875	0.14927	0.1699	0.17368	0.17764	0.17234	0.15282
463	0.23958	0.15011	0.17139	0.1754	0.17908	0.17381	0.15414
462	0.2406	0.15121	0.17282	0.17715	0.18083	0.17574	0.15596
461	0.24171	0.15278	0.17491	0.17921	0.18278	0.17736	0.15795
460	0.24295	0.1537	0.17686	0.18104	0.18465	0.17917	0.15969
459	0.24415	0.15532	0.17836	0.18269	0.18668	0.18083	0.16165
458	0.24553	0.15652	0.18056	0.18498	0.18854	0.18302	0.16336
457	0.24695	0.15781	0.1826	0.18685	0.19034	0.18458	0.16557
456	0.24821	0.15926	0.18459	0.18888	0.19234	0.18634	0.16761
455	0.25016	0.16085	0.18691	0.19119	0.19498	0.18902	0.17006
454	0.25186	0.16236	0.18925	0.19352	0.19683	0.19105	0.17243
453	0.25398	0.16391	0.19146	0.19581	0.19934	0.19321	0.1748
452	0.25563	0.16542	0.19389	0.19824	0.20129	0.19561	0.17713
451	0.25744	0.16721	0.19636	0.20086	0.20387	0.19784	0.17972
450	0.26	0.16918	0.19855	0.20298	0.2065	0.20019	0.18221
449	0.26223	0.17076	0.20116	0.20585	0.2089	0.20274	0.18487
448	0.26431	0.17251	0.20378	0.20828	0.2114	0.20524	0.18778
447	0.26686	0.1746	0.20657	0.21103	0.21416	0.2083	0.19054
446	0.26924	0.17617	0.20934	0.21367	0.21659	0.21065	0.19346
445	0.27212	0.17839	0.21203	0.21676	0.21951	0.21373	0.19645
444	0.27428	0.18027	0.21468	0.21949	0.22221	0.21656	0.19939
443	0.27705	0.1822	0.21785	0.22233	0.22512	0.2195	0.203
442	0.27999	0.18426	0.22086	0.22531	0.2281	0.2224	0.20639
441	0.28256	0.18657	0.224	0.22837	0.23102	0.22576	0.20982
440	0.28556	0.18833	0.22694	0.23155	0.23422	0.22851	0.21289
439	0.2883	0.19056	0.23006	0.23481	0.23747	0.2319	0.21633
438	0.29145	0.19285	0.23367	0.23812	0.24048	0.23546	0.22028
437	0.29462	0.19509	0.23665	0.24171	0.24374	0.23884	0.22415
436	0.29758	0.1977	0.24018	0.24476	0.24734	0.24278	0.22786
435	0.30019	0.19989	0.24337	0.24821	0.25034	0.24598	0.23192
434	0.30358	0.20176	0.24682	0.25146	0.25383	0.2495	0.236
433	0.30665	0.20465	0.25069	0.2555	0.25763	0.25351	0.24018
432	0.30976	0.20677	0.25426	0.25909	0.26133	0.25751	0.24439
431	0.31283	0.20924	0.25807	0.26273	0.26467	0.26126	0.24904
430	0.31574	0.21125	0.26119	0.26609	0.26841	0.26508	0.25292
429	0.31921	0.21402	0.26532	0.27062	0.2725	0.26929	0.25813
428	0.32212	0.21614	0.26941	0.27428	0.27608	0.2733	0.26271
427	0.32491	0.2186	0.27293	0.27789	0.27953	0.27768	0.26769
426	0.32761	0.22096	0.27704	0.28151	0.28376	0.28187	0.2726
425	0.33064	0.2237	0.28101	0.28593	0.28766	0.28633	0.27761
424	0.33343	0.22644	0.28525	0.29038	0.2919	0.29088	0.28331
423	0.33655	0.22877	0.28953	0.29427	0.29608	0.29561	0.28846
422	0.33936	0.23123	0.29375	0.29857	0.3001	0.30044	0.29395
421	0.342	0.23357	0.29821	0.30308	0.3046	0.30504	0.29931
420	0.34453	0.23642	0.30243	0.3073	0.30905	0.31009	0.30556
419	0.34736	0.23845	0.30655	0.31187	0.31353	0.31501	0.31139
418	0.35005	0.2414	0.31146	0.31625	0.31809	0.32063	0.31749
417	0.35234	0.2437	0.31579	0.32116	0.32236	0.32566	0.32422
416	0.35472	0.24662	0.3205	0.32621	0.32729	0.33081	0.32992
415	0.35741	0.24943	0.32541	0.33105	0.33185	0.33681	0.33673
414	0.36024	0.25222	0.33045	0.33583	0.33683	0.34241	0.34367
413	0.36229	0.25507	0.33553	0.34139	0.34217	0.34855	0.35051
412	0.36474	0.25813	0.34074	0.3465	0.34787	0.35461	0.35752
411	0.36766	0.2612	0.3459	0.352	0.35294	0.3609	0.36495
410	0.37008	0.26409	0.35136	0.35805	0.3586	0.3677	0.37298
409	0.37218	0.26734	0.35714	0.36367	0.36438	0.37406	0.38042
408	0.37504	0.27056	0.3626	0.36969	0.3698	0.38039	0.38832
407	0.3776	0.27426	0.36886	0.37552	0.37543	0.3874	0.39624
406	0.38063	0.27806	0.37481	0.38263	0.38183	0.3954	0.40509
405	0.38274	0.28097	0.3805	0.38854	0.38795	0.40172	0.4131
404	0.38547	0.28495	0.38664	0.39481	0.39404	0.40979	0.42203
403	0.38849	0.28866	0.39295	0.40177	0.40056	0.41791	0.43091
402	0.39107	0.29318	0.39959	0.40903	0.40721	0.42543	0.4398
401	0.39463	0.2971	0.40652	0.41634	0.41445	0.43398	0.4493
400	0.39773	0.30083	0.41293	0.42368	0.42083	0.44208	0.45903
399	0.40001	0.30533	0.41912	0.43098	0.42782	0.4502	0.46837
398	0.40355	0.31009	0.42717	0.4394	0.43594	0.45979	0.47902
397	0.40694	0.31453	0.43382	0.44658	0.44272	0.46869	0.48811
396	0.40986	0.31912	0.44166	0.45561	0.45113	0.47858	0.4994
395	0.4136	0.32375	0.44931	0.46386	0.45815	0.48791	0.51056
394	0.41721	0.32818	0.45641	0.47252	0.46669	0.49766	0.521
393	0.4203	0.33343	0.4644	0.48153	0.47517	0.50817	0.5323
392	0.42401	0.33808	0.47146	0.4903	0.48375	0.51874	0.54331
391	0.42759	0.34379	0.47974	0.50021	0.49227	0.53077	0.55638
390	0.43191	0.34896	0.48757	0.50961	0.50213	0.54225	0.56883
389	0.43581	0.35391	0.49661	0.51961	0.51166	0.55395	0.58224
388	0.43898	0.35983	0.50505	0.53042	0.52241	0.56722	0.59653
387	0.44332	0.36471	0.51424	0.5405	0.533	0.5814	0.61102
386	0.44693	0.36972	0.52197	0.55174	0.54484	0.59565	0.6267
385	0.45088	0.3759	0.53162	0.56379	0.55759	0.61234	0.64399
384	0.45529	0.3811	0.54129	0.5767	0.57059	0.62933	0.66155
383	0.45914	0.38666	0.55069	0.58915	0.58501	0.64674	0.6796
382	0.4624	0.39169	0.55993	0.60245	0.59991	0.66506	0.69906
381	0.46571	0.39639	0.57085	0.61577	0.61501	0.68253	0.71814
380	0.47022	0.40297	0.58198	0.63169	0.63261	0.70145	0.73807
379	0.47461	0.40863	0.59317	0.64688	0.64907	0.71912	0.75687
378	0.47752	0.41392	0.60405	0.6626	0.6646	0.73462	0.77403
377	0.48211	0.41997	0.61561	0.67904	0.67935	0.75017	0.79089
376	0.48506	0.42525	0.62621	0.69412	0.6943	0.76253	0.80641
375	0.48835	0.43099	0.63787	0.70901	0.70739	0.77468	0.8198
374	0.49239	0.43656	0.64705	0.72243	0.71783	0.7841	0.82998
373	0.49564	0.44156	0.65623	0.73412	0.72677	0.79164	0.83891
372	0.49824	0.44734	0.66429	0.74462	0.7351	0.79767	0.84727
371	0.50218	0.45424	0.67342	0.75435	0.74289	0.80625	0.85431
370	0.50605	0.45955	0.68064	0.76238	0.74878	0.81085	0.86015
369	0.50899	0.46441	0.68711	0.77095	0.75581	0.81547	0.86529
368	0.51191	0.47003	0.69484	0.77855	0.76147	0.82103	0.87154
367	0.51431	0.47571	0.69939	0.78388	0.76512	0.82376	0.87432
366	0.51745	0.48092	0.70627	0.79044	0.76949	0.82831	0.87785
365	0.52015	0.48554	0.71265	0.79611	0.77399	0.8322	0.88215
364	0.52375	0.49143	0.71953	0.80273	0.77826	0.83634	0.88676
363	0.52596	0.49628	0.72433	0.80929	0.78265	0.84002	0.8902
362	0.52916	0.50219	0.73061	0.81462	0.78723	0.84399	0.89198
361	0.53093	0.50685	0.73495	0.82061	0.79035	0.84716	0.8967
360	0.53492	0.51188	0.7409	0.82571	0.79483	0.8503	0.89881
359	0.537	0.51679	0.74505	0.8313	0.79866	0.85441	0.90168
358	0.53994	0.5224	0.7512	0.83583	0.80268	0.85777	0.90502
357	0.54193	0.52684	0.75644	0.8408	0.80416	0.85975	0.90743
356	0.54523	0.53243	0.76082	0.84678	0.80973	0.86314	0.91011
355	0.54742	0.53544	0.76536	0.85083	0.81218	0.86502	0.91181
354	0.55023	0.54071	0.7715	0.85628	0.81546	0.869	0.91511
353	0.55274	0.54637	0.77594	0.86133	0.81916	0.87212	0.91698
352	0.55527	0.55018	0.78008	0.8653	0.8233	0.87451	0.91781
351	0.55886	0.55545	0.78543	0.87013	0.82592	0.87737	0.92055
350	0.56095	0.55964	0.79098	0.87485	0.82994	0.8798	0.92182
349	0.56032	0.55938	0.78968	0.87398	0.82872	0.87632	0.92
348	0.56125	0.56381	0.79335	0.87333	0.82898	0.88178	0.92157
347	0.56379	0.5679	0.79766	0.88073	0.83205	0.88336	0.9236
346	0.56805	0.57258	0.80073	0.88609	0.83731	0.8854	0.92516
345	0.56941	0.57628	0.8061	0.8888	0.83833	0.88595	0.92756
344	0.57374	0.58175	0.80984	0.89064	0.84596	0.89049	0.92723
343	0.57656	0.58694	0.81419	0.8953	0.84608	0.89499	0.93066
342	0.57723	0.59102	0.81911	0.90249	0.85024	0.89587	0.93305
341	0.58216	0.59676	0.82136	0.90327	0.8547	0.89756	0.93243
340	0.58402	0.5988	0.82593	0.90633	0.85234	0.89932	0.9323
339	0.5877	0.60339	0.82672	0.90779	0.85693	0.90083	0.93412
338	0.59052	0.60684	0.83112	0.90953	0.85877	0.90373	0.93635
337	0.59414	0.61325	0.83638	0.9141	0.8642	0.90646	0.93615
336	0.59744	0.6158	0.8383	0.91625	0.86312	0.90581	0.93766
335	0.60037	0.6197	0.84141	0.91714	0.86759	0.9084	0.93906
334	0.60392	0.62494	0.84598	0.92051	0.8697	0.91	0.9402
333	0.6046	0.62695	0.84667	0.92207	0.87028	0.91022	0.93899
332	0.60869	0.63145	0.84978	0.92201	0.87087	0.91009	0.93936
331	0.61232	0.63632	0.85284	0.92608	0.87316	0.91629	0.9448
330	0.61222	0.64086	0.8544	0.9254	0.87668	0.91574	0.94021
329	0.61807	0.64439	0.86004	0.92789	0.87708	0.91807	0.94406
328	0.62171	0.64732	0.86253	0.93129	0.88114	0.91696	0.94383
327	0.62321	0.65114	0.86141	0.9336	0.88283	0.92225	0.94412
326	0.62725	0.65552	0.86414	0.93444	0.88468	0.92035	0.94207
325	0.63015	0.65952	0.87013	0.93636	0.891	0.92422	0.947
324	0.63002	0.66398	0.86963	0.93674	0.88811	0.92447	0.94427
323	0.63455	0.66919	0.87271	0.93898	0.88937	0.92252	0.94421
322	0.6359	0.66973	0.87579	0.93699	0.89263	0.92287	0.94616
321	0.63827	0.67323	0.87794	0.93894	0.89382	0.92403	0.94933
320	0.64147	0.67846	0.87952	0.94125	0.89633	0.92758	0.9475
319	0.64382	0.68076	0.88254	0.93893	0.898	0.92861	0.9468
318	0.6455	0.68549	0.88162	0.93945	0.89961	0.92977	0.94669
317	0.64818	0.68844	0.8855	0.9405	0.89792	0.92863	0.94933
316	0.65068	0.69413	0.88761	0.94396	0.90214	0.93152	0.94928
315	0.65159	0.69545	0.88914	0.94474	0.90145	0.93187	0.95038
314	0.65377	0.69964	0.8913	0.943	0.90557	0.93315	0.95058
313	0.65623	0.70533	0.89427	0.94531	0.90479	0.93445	0.95124
312	0.65769	0.70553	0.89679	0.94929	0.90943	0.93527	0.95258
311	0.65905	0.71052	0.8957	0.94441	0.90857	0.93567	0.95142
310	0.66325	0.716	0.90033	0.94694	0.91046	0.93652	0.95267
309	0.663	0.71755	0.89983	0.9494	0.91196	0.93656	0.95184
308	0.6652	0.72072	0.90177	0.94678	0.91371	0.93794	0.95306
307	0.66611	0.72515	0.90044	0.94896	0.91585	0.93698	0.95025
306	0.66841	0.72885	0.90478	0.95118	0.9163	0.93927	0.95121
305	0.6686	0.73184	0.9071	0.9505	0.91833	0.94035	0.95416
304	0.66965	0.73628	0.90615	0.94979	0.91827	0.93813	0.95295
303	0.67216	0.73995	0.90926	0.95131	0.92008	0.94047	0.95432
302	0.6726	0.74322	0.91001	0.95128	0.91942	0.94051	0.951
301	0.67579	0.74743	0.9108	0.94963	0.92241	0.94129	0.95536
300	0.6756	0.75065	0.91052	0.95238	0.9213	0.94126	0.95323
299	0.67748	0.75593	0.91189	0.9509	0.92267	0.94263	0.95464
298	0.6789	0.75829	0.91319	0.95289	0.92315	0.94376	0.95477
297	0.68012	0.76224	0.914	0.95186	0.92462	0.94397	0.95468
296	0.68053	0.76669	0.9139	0.9533	0.92552	0.94284	0.95572
295	0.68421	0.77241	0.91562	0.95262	0.92737	0.94326	0.95599
294	0.68469	0.7758	0.91575	0.95402	0.92848	0.94528	0.95603
293	0.68594	0.77835	0.91725	0.9521	0.92846	0.94519	0.95521
292	0.68877	0.78534	0.91884	0.95349	0.93034	0.94695	0.95506
291	0.68983	0.78877	0.92043	0.95574	0.92938	0.94458	0.95736
290	0.69209	0.79177	0.91934	0.95569	0.93039	0.94446	0.95813
289	0.69401	0.79702	0.91971	0.95376	0.92958	0.94548	0.95645
288	0.69694	0.80183	0.92018	0.95408	0.93191	0.94512	0.95511
287	0.6977	0.80432	0.92026	0.95468	0.93302	0.94594	0.95704
286	0.70319	0.81048	0.92356	0.95447	0.93361	0.94673	0.95839
285	0.70155	0.81312	0.92383	0.95367	0.93322	0.94647	0.95626
284	0.70289	0.81439	0.92328	0.95342	0.93063	0.94369	0.95469
283	0.70668	0.82017	0.92369	0.95155	0.93499	0.94593	0.95542
282	0.70807	0.82077	0.92316	0.95016	0.93295	0.94496	0.95414
281	0.70957	0.8255	0.92105	0.95032	0.93224	0.94457	0.95376
280	0.71203	0.83009	0.92141	0.95115	0.93363	0.94507	0.95256
279	0.71483	0.83216	0.9256	0.95282	0.93393	0.94534	0.95466
278	0.71937	0.83624	0.92358	0.95211	0.9344	0.94632	0.9535
277	0.71973	0.83914	0.92568	0.9507	0.93345	0.94549	0.95361
276	0.72258	0.84183	0.92597	0.95011	0.93491	0.94337	0.95175
275	0.72446	0.84494	0.92659	0.95227	0.93435	0.94437	0.95056
274	0.72747	0.84896	0.92504	0.9507	0.93535	0.94513	0.95427
273	0.72992	0.84939	0.92431	0.94944	0.93452	0.94285	0.95261
272	0.73116	0.85161	0.92537	0.95057	0.93482	0.94425	0.95323
271	0.73453	0.8557	0.92694	0.95178	0.93615	0.94283	0.95504
270	0.73812	0.8592	0.92686	0.95128	0.93692	0.94406	0.95377
269	0.73966	0.86084	0.92845	0.95221	0.93531	0.94467	0.953
268	0.7417	0.86327	0.92855	0.95356	0.93755	0.9447	0.95237
267	0.74435	0.86446	0.92744	0.94967	0.93508	0.94486	0.95249
266	0.7476	0.86788	0.92811	0.94951	0.93729	0.94552	0.95138
265	0.7474	0.86814	0.92822	0.95033	0.9376	0.94386	0.95409
264	0.74974	0.87212	0.92893	0.95129	0.93701	0.94492	0.95279
263	0.75135	0.87252	0.92809	0.94986	0.93739	0.94372	0.95315
262	0.75318	0.87277	0.92944	0.95163	0.93516	0.9438	0.95262
261	0.75604	0.8742	0.92887	0.95108	0.93809	0.94393	0.95359
260	0.75714	0.87611	0.92806	0.94852	0.93651	0.9424	0.95072
259	0.75732	0.87727	0.93055	0.94909	0.93852	0.9427	0.95131
258	0.75816	0.87909	0.92932	0.94886	0.93636	0.94308	0.9515
257	0.76004	0.8777	0.9295	0.94744	0.93539	0.94158	0.95004
256	0.76046	0.8801	0.9283	0.9482	0.9368	0.94208	0.95064
255	0.762	0.88041	0.92878	0.94907	0.9361	0.94295	0.95075
254	0.76205	0.88063	0.92934	0.94946	0.93519	0.9422	0.95038
253	0.76325	0.88257	0.92847	0.94841	0.93843	0.94242	0.95058
252	0.76341	0.88215	0.92793	0.94729	0.93777	0.942	0.94932
251	0.76358	0.88174	0.92662	0.9472	0.93597	0.94197	0.94883
250	0.76183	0.88277	0.92676	0.94628	0.93404	0.93861	0.94632
249	0.76278	0.88205	0.92587	0.94463	0.93547	0.93889	0.94567
248	0.76432	0.88063	0.9254	0.94284	0.93416	0.93904	0.94703
247	0.76291	0.88163	0.9241	0.94511	0.93358	0.93617	0.94451
246	0.76183	0.88175	0.92374	0.94282	0.93655	0.93711	0.94588
245	0.76291	0.88182	0.92436	0.94075	0.93298	0.93796	0.94385
244	0.76128	0.88094	0.92348	0.94383	0.9335	0.93793	0.94232
243	0.76236	0.87973	0.92462	0.94254	0.93477	0.93709	0.9436
242	0.76177	0.88211	0.92388	0.94146	0.93607	0.93702	0.94352
241	0.76066	0.88129	0.92233	0.93839	0.9336	0.93567	0.94012
240	0.75821	0.88129	0.92276	0.94179	0.93428	0.93527	0.93955
239	0.75587	0.87957	0.92217	0.93814	0.93437	0.93536	0.93763
238	0.75549	0.87906	0.92169	0.93594	0.93372	0.93511	0.93723
237	0.75507	0.88003	0.92281	0.93711	0.93548	0.93424	0.93639
236	0.75363	0.87905	0.92181	0.93501	0.93615	0.93268	0.93473
235	0.75243	0.88124	0.9207	0.93224	0.93479	0.9331	0.93392
234	0.75194	0.87985	0.92084	0.93193	0.93625	0.93047	0.93084
233	0.74917	0.87934	0.91853	0.93049	0.93205	0.92962	0.92835
232	0.74853	0.8816	0.92139	0.9277	0.93392	0.93093	0.92905
231	0.74355	0.87969	0.91906	0.92423	0.93197	0.9246	0.92687
230	0.74158	0.8765	0.91579	0.92386	0.92915	0.92771	0.9238
229	0.73874	0.87783	0.91679	0.92053	0.92744	0.92405	0.92254
228	0.73653	0.87996	0.9143	0.91811	0.92663	0.92275	0.91798
227	0.73405	0.87706	0.91107	0.91278	0.92252	0.91919	0.91662
226	0.73126	0.8788	0.9109	0.91358	0.92183	0.91663	0.91509
225	0.72967	0.87748	0.90885	0.90934	0.91951	0.91272	0.90861
224	0.72689	0.87664	0.90905	0.90908	0.91881	0.91134	0.90746
223	0.72305	0.87526	0.90482	0.90777	0.91389	0.91017	0.90792
222	0.72238	0.87369	0.90542	0.90253	0.91055	0.90645	0.90176
221	0.72067	0.87188	0.90287	0.89896	0.90802	0.90351	0.89942
220	0.7174	0.87311	0.89903	0.89745	0.90587	0.9031	0.89596
219	0.71553	0.87491	0.9013	0.89092	0.90452	0.89916	0.89447
218	0.71077	0.87378	0.89768	0.89036	0.9011	0.89939	0.89401
217	0.71137	0.87408	0.89547	0.8893	0.89866	0.89765	0.88891
216	0.70622	0.86791	0.88966	0.88467	0.89597	0.89143	0.88606
215	0.70414	0.86917	0.89114	0.88623	0.89592	0.89172	0.88681
214	0.70402	0.86582	0.88786	0.87994	0.891	0.88806	0.88538
213	0.70177	0.86584	0.88798	0.88091	0.89158	0.88804	0.88589
212	0.70073	0.86213	0.88551	0.88079	0.88989	0.88596	0.88131
211	0.70068	0.85878	0.88334	0.87419	0.88463	0.87967	0.87769
210	0.69576	0.86055	0.88545	0.87258	0.88949	0.88424	0.87803
209	0.6959	0.85363	0.87533	0.86803	0.87895	0.87694	0.8767
208	0.69024	0.85372	0.87483	0.86868	0.87907	0.88027	0.87255
207	0.68977	0.85239	0.87473	0.86793	0.87305	0.87348	0.87258
206	0.68656	0.84946	0.87058	0.8633	0.87789	0.86807	0.87083
205	0.68174	0.8423	0.87653	0.86451	0.87513	0.86866	0.86345
204	0.6816	0.84416	0.8668	0.86282	0.87317	0.86807	0.86445
203	0.6775	0.83584	0.86577	0.8584	0.86546	0.86329	0.86362
202	0.66959	0.83149	0.8597	0.85283	0.85996	0.85945	0.85675
201	0.67158	0.82736	0.84838	0.84314	0.85699	0.84979	0.84878
200	0.66203	0.81874	0.84653	0.84113	0.84789	0.84754	0.84961
